# Supplementary material for: Effective methods for bulk RNA-seq deconvolution using scnRNA-seq transcriptomes
Source: Genome Biol. 2023 Aug 1;24:177. doi: 10.1186/s13059-023-03016-6 (PMC10394903; doi:10.1186/s13059-023-03016-6)
Supplement: Supplementary file 2 — Additional file 2: Table S1. The composition of each of the 6 cell mixtures, based on cell counts, compared to estimates based on flow cytometry and scRNA-seq analysis. [file 13059_2023_3016_MOESM2_ESM.xlsx]

## Sheet: Composition
Cell type	Mixture	Tissue	Cell count	Flow count	Single-cell RNA count
Jurkat	M1	Blood	0.1	0.198773	0.173927
THP1	M1	Blood	0.05	0.0423671	0.0770727
BT474	M1	Breast	0.165	0.115856	0.144309
MCF7	M1	Breast	0.02	0.0258973	0.0154578
T47D	M1	Breast	0.66	0.614153	0.586855
hMSC	M1	Stem cell	0.005	0.0029532	0.00237812
Jurkat	M2	Blood	0.05	0.0761335	0.0815789
THP1	M2	Blood	0.1	0.0955335	0.163053
BT474	M2	Breast	0.625	0.574893	0.549579
MCF7	M2	Breast	0.135	0.174487	0.127368
T47D	M2	Breast	0.08	0.0734266	0.0712632
hMSC	M2	Stem cell	0.01	0.00552673	0.0071579
Jurkat	M3	Blood	0.1	0.167815	0.157644
THP1	M3	Blood	0.05	0.0314852	0.0894481
BT474	M3	Breast	0.23	0.171419	0.225312
MCF7	M3	Breast	0.27	0.31623	0.175513
T47D	M3	Breast	0.33	0.304569	0.34447
hMSC	M3	Stem cell	0.02	0.00848087	0.0076126
Jurkat	M4	Blood	0.05	0.0729031	0.0939818
THP1	M4	Blood	0.1	0.049435	0.17705
BT474	M4	Breast	0.32	0.269774	0.294766
MCF7	M4	Breast	0.28	0.357127	0.20142
T47D	M4	Breast	0.245	0.248479	0.230028
hMSC	M4	Stem cell	0.005	0.00228162	0.00275482
Jurkat	M5	Blood	0.1	0.146786	0.178102
THP1	M5	Blood	0.05	0.0207275	0.113973
BT474	M5	Breast	0.14	0.10862	0.146298
MCF7	M5	Breast	0.5	0.525162	0.358707
T47D	M5	Breast	0.2	0.195017	0.196767
hMSC	M5	Stem cell	0.01	0.0036871	0.00615224
Jurkat	M6	Blood	0.05	0.0761152	0.112258
THP1	M6	Blood	0.1	0.0405948	0.13769
BT474	M6	Breast	0.24	0.189639	0.231812
MCF7	M6	Breast	0.14	0.193533	0.0945383
T47D	M6	Breast	0.45	0.489733	0.416615
hMSC	M6	Stem cell	0.02	0.0103847	0.00708776
