# Supplementary material for: Effective methods for bulk RNA-seq deconvolution using scnRNA-seq transcriptomes
Source: Genome Biol. 2023 Aug 1;24:177. doi: 10.1186/s13059-023-03016-6 (PMC10394903; doi:10.1186/s13059-023-03016-6)
Supplement: Supplementary file 3 — Additional file 3: Table S2. Cell-type specific biomarkers for cell lines used in the 6 cell mixtures. [file 13059_2023_3016_MOESM3_ESM.xlsx]

## Sheet: Sheet1
T47D	PIP	HSD17B1	TP53I3
BT474	EGFR	ERBB2	MIEN1	CALML5
MCF7	ESR1	BCAS3	TFF1
Jurkat	PTPRC	CD3D	CD3E
Thp1	MPO	AZU1	LYST
hMSCs	ENG	NT5E	TAGLN
