# Supplementary material for: Effective methods for bulk RNA-seq deconvolution using scnRNA-seq transcriptomes
Source: Genome Biol. 2023 Aug 1;24:177. doi: 10.1186/s13059-023-03016-6 (PMC10394903; doi:10.1186/s13059-023-03016-6)
Supplement: Supplementary file 4 — Additional file 4: Table S3. RNA-seq and scRNA-seq estimated expression profiles for cell mixtures and cell lines. [file 13059_2023_3016_MOESM4_ESM.xlsx]

## Sheet: BulkCellLines vs. ClusterCellTy
Bulk Data															scRNA-based estimates
Genes	Mix1	Mix2	Mix3	Mix4	Mix5	Mix6	T47D	BT474	MCF7	Jurkat	Thp1	hMSC			Genes	T47D	BT474	MCF7	Jurkat	Thp1	hMSCs			T47D	BT474	MCF7	Jurkat	Thp1	hMSCs
LINC01409	0.0484963	0.0408401	0.0420279	0.0534179	0.0531127	0.0489984	0.0419381	0.0405885	0.0283491	0.0873483	0.057179	0.0404009			LINC01409	0.0291428	0.0386723	0.0473785	0.100525	0.0973899	0.0284829		P Correlation	0.528581	0.529252	0.553761	0.656749	0.633381	0.155114
LINC01128	0.196329	0.331803	0.208396	0.229115	0.194747	0.217371	0.126291	0.380869	0.125314	0.408161	0.130821	0.152054			LINC01128	0.0696804	0.171185	0.0842881	0.217209	0.0919102	0.170897		t score	76.5767	76.7118	81.7861	107.102	100.658	19.3095
LINC00115	0.00594936	0.00635291	0.0083707	0.00890298	0.00495719	0.0100267	0.00571884	0.00894604	0.00541702	0.0118819	0.0191187	0.00477465			LINC00115	0.00476506	0.0082136	0.00268433	0.0149003	0.0199263	0.00813797
FAM41C	0.0129804	0.00816802	0.0127304	0.013627	0.0079315	0.0104051	0.0127085	0.00977438	0.00920894	0.0118819	0.0111526	0.00477465			FAM41C	0.0200271	0.0193019	0.0124822	0.023085	0.00697422	0.0406899
LINC02593	0.12061	0.078413	0.102541	0.0875762	0.111183	0.101213	0.154409	0.0453929	0.202597	0.0183046	0.00194727	0.0354426			LINC02593	0.0229966	0.0225874	0.0288566	0.0023085	0.00211717	0.0244139
SAMD11	0.153962	0.138493	0.207698	0.215307	0.257632	0.173292	0.191263	0.0856501	0.533757	0.00112397	0.000531074	0.116061			SAMD11	0.0783127	0.0518825	0.18589	0.0052466	0.00323803	0.0325519
NOC2L	1.55549	1.85251	1.7643	1.8729	2.11814	1.69054	1.5398	1.81472	2.20689	1.81633	2.98942	0.654678			NOC2L	0.371537	0.507942	0.581024	0.671355	0.594676	0.260415
KLHL17	0.055347	0.0638921	0.0847533	0.0603222	0.0737913	0.0554306	0.0665609	0.0506942	0.0826999	0.302347	0.0440792	0.0455428			KLHL17	0.0165051	0.0222452	0.0234879	0.110808	0.023538	0.0325519
PLEKHN1	0.0331722	0.0404771	0.0451669	0.0457867	0.037533	0.0281883	0.0424147	0.0670953	0.103104	0.000642267	0.000531074	0.0139567			PLEKHN1	0.0247231	0.0385355	0.0287224	0.00356769	0.00273987	0.012207
PERM1	0.00775219	0.00562686	0.0108122	0.00363387	0.00778987	0.0111618	0.0189039	0.00480436	0.0167928	0.000321133	0	0.00146912			PERM1	0.0295572	0.00985631	0.00617397	0.00251837	0.000249079	0.012207
HES4	0.357502	0.419836	0.473991	0.46677	0.392893	0.405419	0.44734	0.450615	0.57601	0.924864	0.000177025	0.0194659			HES4	1.60935	1.81254	1.23399	2.28962	0.0402263	0.838211
ISG15	0.060395	0.116893	0.242576	0.224028	0.377738	0.112942	0.014456	0.00463869	3.78848	0.717573	0.133477	0.16344			ISG15	0.105246	0.0341549	2.5775	2.66947	0.378227	1.00504
AGRN	8.74645	3.33128	6.65872	5.69881	6.06689	7.27692	12.1625	2.28638	7.69018	0.294961	0.383082	1.4851			AGRN	0.296539	0.111705	0.165087	0.0279119	0.0422189	0.0854487
RNF223	0.249693	0.247582	0.349826	0.349578	0.444589	0.31253	0.189039	0.177761	0.635958	0	0	0			RNF223	0.158352	0.112595	0.282929	0.00209864	0.00236625	0.0325519
C1ORF159	0.166762	0.195669	0.221475	0.207131	0.204236	0.195615	0.227959	0.209404	0.179665	0.232019	0.233496	0.0613359			C1ORF159	0.0465457	0.0696102	0.0465732	0.0581323	0.0587827	0.0447588
LINC01342	0.000360567	0.00290419	0.000697558	0.000181693	0.000991438	0.000567549	0.000317713	0.00265068	0.000902837	0	0	0			LINC01342	6.90588e-05	0.00506505	0.000671083	0.000209864	0	0
TNFRSF18	0.0131607	0.0248671	0.025984	0.0232568	0.0211035	0.0204318	0.0244639	0.0460556	0.0650043	0.00224793	0	0.00018364			TNFRSF18	0.0449573	0.105134	0.0748929	0.00335782	0.00186809	0.0244139
TNFRSF4	0.0102762	0.00598988	0.0167414	0.00672266	0.0135969	0.0054863	0	0.000165667	0.000180567	0.210985	0.00619587	0			TNFRSF4	0.000690588	0.00123204	0.00295277	0.489403	0.0231644	0.012207
SDF4	1.87675	2.01932	2.16749	2.114	2.217	2.28155	2.20652	1.86807	2.35947	1.42872	2.91064	3.56207			SDF4	0.60019	0.64552	0.658601	0.502624	0.653957	1.17594
B3GALT6	0.463329	0.531103	0.566592	0.569609	0.564553	0.546549	0.443845	0.564595	0.61411	0.989733	1.03843	0.577182			B3GALT6	0.202066	0.214375	0.1824	0.320042	0.272866	0.231932
C1QTNF12	0.00144227	0.000181512	0.00279023	0.00490572	0.00325758	0.00283774	0.000794283	0.00198801	0.00216681	0.00128453	0.0028324	0.0018364			C1QTNF12	0.00441977	0.00828204	0.00536867	0.00440714	0.00958955	0.00813797
UBE2J2	0.542834	0.645818	0.685525	0.691707	0.673328	0.61352	0.564735	0.645772	0.727506	1.0485	0.953633	0.379034			UBE2J2	0.496188	0.567217	0.552704	0.842394	0.49106	0.386554
SCNN1D	0.0162255	0.0107092	0.0163926	0.0129002	0.011614	0.0124861	0.0190628	0.00347902	0.00902837	0.0332373	0.00955934	0.0110184			SCNN1D	0.00531753	0.00239563	0.00335542	0.0111228	0.00410981	0.00406899
ACAP3	0.427813	0.440892	0.550722	0.492753	0.557613	0.454796	0.494521	0.45045	0.697171	0.65463	0.23385	0.386747			ACAP3	0.0740311	0.10267	0.131398	0.163274	0.064387	0.118001
PUSL1	0.197771	0.233787	0.243273	0.245468	0.248001	0.235911	0.22224	0.251318	0.332063	0.302508	0.413353	0.131119			PUSL1	0.245642	0.302397	0.290713	0.335153	0.274859	0.252277
INTS11	0.914398	0.825515	0.885202	0.891206	0.855186	0.878187	0.925181	0.869754	0.828263	1.13553	0.975584	0.472139			INTS11	0.349576	0.317729	0.298364	0.455824	0.281584	0.248208
CPTP	0.556896	0.592091	0.545142	0.523277	0.438357	0.585521	0.607785	0.682716	0.447446	0.189308	0.283417	0.306863			CPTP	0.15186	0.177893	0.0872409	0.0421826	0.0510612	0.109863
DVL1	0.630632	0.807545	0.741679	0.729862	0.707745	0.753326	0.720733	0.849543	0.710894	0.796732	0.844585	0.758802			DVL1	0.075136	0.102191	0.0783826	0.098636	0.103617	0.146483
MXRA8	0.609538	0.232335	0.660937	0.363932	0.388927	0.741786	0.881972	0.0130877	0.00740326	0.0183046	0.0113296	6.5398			MXRA8	0.144955	0.00458592	0.00456337	0.00188878	0.00174355	1.61946
AURKAIP1	0.95406	1.22811	1.23032	1.39413	1.39254	1.17615	1.13567	1.1769	1.60272	1.14725	2.47675	0.595913			AURKAIP1	4.65968	4.25738	6.56051	3.78238	4.09822	5.44837
CCNL2	0.424928	0.394062	0.516368	0.417168	0.475182	0.434175	0.60572	0.404726	0.477059	0.672935	0.88477	0.476914			CCNL2	0.259316	0.278646	0.223605	0.389717	0.38819	0.207518
MRPL20-AS1	0.217782	0.23415	0.231589	0.228025	0.217266	0.222857	0.251629	0.251318	0.234738	0.355655	0.23385	0.0875964			MRPL20-AS1	0.148269	0.158249	0.121063	0.183001	0.131514	0.118001
MRPL20	0.579792	0.574666	0.624315	0.647919	0.709869	0.580792	0.50437	0.502966	0.797386	1.44301	1.46364	0.323207			MRPL20	2.77043	2.61158	4.06744	6.08983	2.73377	3.57257
ANKRD65	0.00198312	0.000181512	0.00209268	0.00127185	0.00155797	0.00208101	0.00270056	0.000165667	0.000361135	0.0004817	0.000885124	0.0134057			ANKRD65	0.00283141	0.000342233	0.000134217	0	0.000373619	0.012207
VWA1	1.17779	0.426189	0.89148	0.780555	0.733947	1.05961	1.77729	0.340447	0.444376	0.063745	0	0.103206			VWA1	0.335557	0.0849423	0.107239	0.0151102	0.00249079	0.0447588
ATAD3C	0.0106367	0.00490081	0.00592925	0.0054508	0.00609026	0.00794568	0.00826054	0.00646103	0.00252794	0.00369303	0.00389455	0.00165276			ATAD3C	0.00587	0.00342233	0.00214747	0.00251837	0.00460796	0.00406899
ATAD3B	0.170368	0.299676	0.276059	0.267453	0.279302	0.229668	0.195394	0.335477	0.216681	0.578682	1.23705	0.126895			ATAD3B	0.0406066	0.109583	0.0803958	0.159287	0.118811	0.0651038
ATAD3A	0.649561	0.900479	0.830094	0.857593	0.911131	0.805162	0.568866	0.79189	0.857334	1.6161	2.51358	0.370586			ATAD3A	0.123132	0.190145	0.243603	0.412802	0.372249	0.130208
TMEM240	0.00270425	0.00254116	0.00139512	0.00308879	0.00212451	0.0011351	0.00238285	0.00215368	0.00216681	0.0028902	0.00230132	0.0128548			TMEM240	0.00552471	0.00239563	0.0032212	0.0052466	0.00523066	0.00406899
SSU72	1.29894	1.30888	1.36129	1.32091	1.36039	1.40185	1.38602	1.27829	1.21179	1.45072	2.36169	0.817567			SSU72	1.8351	1.74286	1.56966	1.9064	1.75887	2.08332
FNDC10	0.140801	0.56196	0.499801	0.537086	0.737205	0.309882	0	0.650245	1.01208	0.465162	0.0986028	0.191353			FNDC10	0.00317671	0.2115	0.425735	0.163904	0.067625	0.236001
MIB2	0.213997	0.286607	0.257399	0.265091	0.239786	0.269586	0.20143	0.283457	0.231487	0.359991	0.335639	0.382523			MIB2	0.103865	0.0980156	0.107373	0.906612	0.144466	0.166828
MMP23B	0.00198312	0.00344872	0.00976582	0.00508742	0.00410738	0.00472957	0.00397142	0.00414169	0.00487532	0.0168595	0.00938231	0.0018364			MMP23B	0.00220988	0.00328544	0.00442915	0.00713537	0.0130767	0.00813797
CDK11B	0.635499	0.654712	0.697733	0.665543	0.682676	0.635844	0.627166	0.638648	0.701685	0.963721	0.836265	0.34102			CDK11B	0.241568	0.326011	0.286553	0.628962	0.316206	0.183104
SLC35E2B	0.797394	0.923712	0.952167	0.951892	0.998803	0.87516	0.690073	0.804481	0.896336	1.2696	0.654638	0.988536			SLC35E2B	0.0312837	0.0559209	0.0492575	0.102623	0.0804526	0.0366209
CDK11A	0.386167	0.321457	0.405456	0.401542	0.449121	0.383474	0.503258	0.288427	0.52509	0.44204	0.320769	0.278582			CDK11A	0.189428	0.188707	0.268702	0.300105	0.177469	0.118001
SLC35E2A	0.838499	0.470841	0.626931	0.544717	0.48538	0.711517	0.977286	0.517711	0.213611	0.597469	0.101612	0.151687			SLC35E2A	0.0501367	0.0514034	0.0406677	0.0933894	0.0608999	0.0325519
NADK	0.626305	0.623674	0.733483	0.689708	0.718651	0.688247	0.658937	0.561447	1.14444	0.97464	0.966201	0.65578			NADK	0.10711	0.121493	0.154886	0.18573	0.13114	0.109863
GNB1	3.99364	4.33232	4.08141	4.09155	4.22168	3.95563	3.39318	4.24208	4.45406	5.11052	4.30843	3.9108			GNB1	0.750946	1.3421	1.09548	1.4277	1.11886	1.24104
TMEM52	0.0167664	0.0148839	0.0217987	0.0205314	0.0304513	0.017594	0.0154091	0.00977438	0.0464058	0.0684014	0.00814314	0			TMEM52	0.0368774	0.0140316	0.0520761	0.111438	0.0168128	0.012207
GABRD	0.00829304	0.0094386	0.0108122	0.0141721	0.0195455	0.0107834	0.0154091	0.00513569	0.0258211	0.00786777	0.000885124	0			GABRD	0.00372918	0.00212185	0.00778457	0.00734524	0.00136994	0
PRKCZ	0.319643	0.317464	0.322621	0.305063	0.321934	0.299477	0.372678	0.325537	0.460086	0.0163778	0.0162863	0.00697833			PRKCZ	0.0961299	0.114511	0.110595	0.0163694	0.00834415	0.0569658
PRKCZ-AS1	0.0043268	0.00598988	0.00592925	0.0054508	0.00679843	0.00435121	0.00460684	0.00513569	0.0077644	0.00465643	0.00247835	0.00312189			PRKCZ-AS1	0.000897765	0.00369612	0.00335542	0.00146905	0.00236625	0
FAAP20	0.257805	0.314197	0.343896	0.335224	0.354935	0.30553	0.276569	0.301018	0.373052	0.65463	0.357413	0.416496			FAAP20	0.496326	0.698772	0.751211	1.46506	0.498034	1.36718
SKI	0.705089	0.718786	0.706278	0.682259	0.711002	0.624493	0.490549	0.736392	0.797205	0.762852	0.609319	2.0856			SKI	0.0415734	0.0964413	0.070598	0.111228	0.0906648	0.138346
MORN1	0.0676063	0.0344872	0.049701	0.0514192	0.0626022	0.0501335	0.0813346	0.0430735	0.0666294	0.0547532	0.0309793	0.0246078			MORN1	0.0399851	0.0197126	0.0343595	0.0461701	0.0250325	0.0447588
RER1	0.971007	0.737119	0.980767	0.946623	1.02741	0.9654	1.18348	0.652233	1.10399	1.24889	1.24077	1.05795			RER1	1.97135	0.943674	1.44108	1.4978	0.977013	1.88801
PEX10	0.287732	0.23778	0.345989	0.309242	0.376605	0.320665	0.33487	0.258773	0.323938	0.250484	0.148878	0.251404			PEX10	0.164774	0.123204	0.194883	0.129486	0.0693685	0.118001
PANK4	0.198132	0.273175	0.260364	0.266181	0.231288	0.243289	0.197618	0.305988	0.233112	0.312463	0.325372	0.156829			PANK4	0.0113257	0.0244354	0.0134217	0.0245541	0.030014	0.00813797
HES5	0.000901417	0.00217814	0.00244145	0.00163524	0.00070817	0.00208101	0.000317713	0.0066267	0	0.00353247	0	0			HES5	0.000138118	0.0130049	0.000134217	0.00293809	0.00012454	0.00406899
TNFRSF14	0.0284848	0.00689744	0.0226706	0.0101748	0.0144467	0.021756	0.0271645	0.000165667	0	0.0621393	0.0177025	0.172806			TNFRSF14	0.0118781	0.00082136	0.000536867	0.0360966	0.0135748	0.191242
PRXL2B	0.373187	0.673226	0.563627	0.549623	0.550673	0.453661	0.318666	0.821876	0.640834	0.350035	0.043017	0.325043			PRXL2B	0.0651225	0.210268	0.131264	0.0675762	0.0138239	0.126139
MMEL1	0.0149635	0.0283158	0.0163926	0.0185327	0.0120389	0.0172156	0.00937254	0.0218681	0.010834	0.000642267	0.000177025	0.00018364			MMEL1	0.0535206	0.155032	0.0632161	0.000419728	0.00186809	0.0651038
TTC34	0.0010817	0.00199663	0.0017439	0.00218032	0.00212451	0.00264856	0.00190628	0.000828337	0.00306965	0.0067438	0.00106215	0.00275461			TTC34	0.00124306	0.00266942	0.00429493	0.0144806	0.00560428	0
PRDM16-DT	0.00252397	0.00998314	0.00156951	0.00617758	0.00524046	0.00321611	0	0.00944305	0.00415305	0.00449587	0	0.0291988			PRDM16-DT	0.000138118	0.00677622	0.00228168	0.00608605	0	0.00406899
PRDM16	0.0535442	0.151925	0.0704534	0.0950257	0.0674178	0.0766191	0.000317713	0.219178	0.0498366	0.0895962	0	0.196495			PRDM16	0.00062153	0.0620126	0.008053	0.0266527	0.000622698	0.0366209
ARHGEF16	0.240138	0.422377	0.370229	0.391004	0.379437	0.347907	0.270374	0.554158	0.526354	0.0476883	0.0331036	0.000550921			ARHGEF16	0.0533134	0.129022	0.101468	0.013851	0.0053552	0.0366209
MEGF6	0.192543	0.276079	0.309716	0.238563	0.229022	0.309125	0.224147	0.27418	0.174067	0.0659929	0.520453	3.22124			MEGF6	0.0169194	0.057016	0.0275144	0.0151102	0.0671268	0.138346
TPRG1L	0.490551	0.337249	0.452715	0.393911	0.4317	0.476363	0.615411	0.314437	0.458641	0.25787	0.246596	0.610053			TPRG1L	0.180658	0.137372	0.141867	0.0856245	0.0586581	0.244139
WRAP73	0.223732	0.266096	0.275361	0.271995	0.291908	0.237046	0.230024	0.229449	0.260739	0.689473	0.448758	0.0921874			WRAP73	0.111461	0.133197	0.126029	0.29255	0.214208	0.0732417
TP73	0.226075	0.0671593	0.169158	0.155348	0.20112	0.18048	0.326768	0.0210398	0.147885	0.00802834	0.0228362	0.000734561			TP73	0.0397779	0.00266942	0.0308698	0.00209864	0.00386073	0.012207
SMIM1	0.0192903	0.016336	0.0141256	0.0216215	0.0191206	0.0170265	0.0250993	0.0193831	0.0214875	0.0014451	0.00460264	0.000550921			SMIM1	0.201859	0.157222	0.118916	0.0237146	0.040849	0.0813797
LRRC47	0.729247	0.977803	0.903861	0.9141	0.855611	0.841675	0.692933	0.939666	0.82736	1.59266	1.32592	0.404743			LRRC47	0.132041	0.237784	0.191661	0.47828	0.27324	0.126139
CEP104	0.503532	0.535822	0.510613	0.47858	0.528295	0.470687	0.415728	0.587622	0.501616	0.910574	0.272972	0.425862			CEP104	0.120853	0.247982	0.184414	0.349004	0.126034	0.142414
DFFB	0.0544456	0.0756903	0.0727205	0.070497	0.0715251	0.0571332	0.0297062	0.0651073	0.0686156	0.409927	0.154189	0.0308516			DFFB	0.0113947	0.0323068	0.0220115	0.150472	0.0566655	0.012207
C1ORF174	0.192182	0.204019	0.213278	0.211491	0.214151	0.200912	0.179667	0.210563	0.193568	0.701355	0.440792	0.119366			C1ORF174	0.115397	0.14805	0.141196	0.488773	0.267511	0.166828
LINC01134	0.0010817	0.00127058	0.00383657	0.00163524	0.00212451	0.00340529	0.00285942	0.000994005	0.00162511	0.00353247	0.00300942	0.00202004			LINC01134	0.00062153	0.00143738	0.0016106	0.00482687	0.000996317	0.00813797
NPHP4	0.20967	0.173525	0.21293	0.201316	0.216558	0.201291	0.196506	0.140983	0.156732	0.642427	0.229955	0.106144			NPHP4	0.0227204	0.02115	0.0240248	0.107031	0.0658814	0.0203449
KCNAB2	0.466754	0.526747	0.595889	0.581964	0.597979	0.578332	0.0676729	0.0223651	0.118091	4.93951	3.71026	0.101369			KCNAB2	0.0231347	0.016085	0.0361043	0.935993	0.850854	0.0732417
CHD5	0.104925	0.0361208	0.0833582	0.0659547	0.0763407	0.0841864	0.126768	0.00215368	0.130731	0.0019268	0.0646141	0.0018364			CHD5	0.0505511	0.00136893	0.0248301	0.00125918	0.0315085	0.00813797
RPL22	3.35832	3.56089	3.56819	3.65186	3.51805	3.60356	3.66689	3.14172	3.18756	4.3793	6.16117	2.30395			RPL22	13.9858	11.4767	15.0025	17.5304	22.3072	15.1936
RNF207	0.0227157	0.0112537	0.0292975	0.0239835	0.0266272	0.0249721	0.0481336	0.00430735	0.030877	0.020392	0.0122147	0.0220368			RNF207	0.0491699	0.00349078	0.0287224	0.0128017	0.00485704	0
ICMT	1.78427	1.62126	1.80807	1.73336	1.77708	1.70473	1.89294	1.67705	1.55071	1.85904	2.1135	1.59473			ICMT	0.298058	0.279399	0.284003	0.366003	0.23264	0.268553
GPR153	0.170007	0.195669	0.189038	0.187144	0.17945	0.199966	0.18475	0.206753	0.2546	0.206649	0.136132	0.127997			GPR153	0.0153311	0.0242301	0.0198641	0.0285415	0.0254061	0.0284829
ACOT7	0.77612	0.795565	0.847185	0.757298	0.835215	0.76865	0.723751	0.747657	0.702407	2.68114	1.37761	0.445328			ACOT7	0.344535	0.359687	0.35044	1.22414	0.454445	0.264484
HES2	0.020372	0.0470115	0.0345291	0.0417895	0.0334256	0.0334854	0.0208102	0.0578179	0.0557953	0.00995514	0.0171714	0.00018364			HES2	0.0120853	0.0571529	0.0228168	0.0113327	0.0123294	0.0325519
ESPN	0.459903	0.416751	0.503812	0.484031	0.576167	0.452147	0.612551	0.411187	0.485365	0.313266	0.0014162	0.000367281			ESPN	0.0636032	0.0605753	0.0781141	0.0581323	0.00523066	0.0244139
TNFRSF25	0.0246988	0.0288603	0.0418535	0.0327048	0.0328591	0.0332962	0.0395553	0.0379378	0.0337661	0.0221582	0.0223051	0.037279			TNFRSF25	0.0128449	0.0175908	0.0132875	0.0102833	0.01893	0.00813797
PLEKHG5	0.174154	0.190406	0.194968	0.193867	0.152965	0.184453	0.186974	0.257282	0.0928116	0.0730579	0.0738193	0.246078			PLEKHG5	0.0272092	0.0576321	0.0193272	0.0132214	0.0178092	0.0610348
NOL9	0.405998	0.337612	0.330468	0.362297	0.36924	0.373447	0.336299	0.370598	0.354273	0.888576	0.539041	0.1796			NOL9	0.217328	0.216907	0.188843	0.401889	0.210223	0.166828
ZBTB48	0.106367	0.123791	0.125735	0.130819	0.126196	0.117861	0.113424	0.107353	0.127661	0.223027	0.237213	0.0554594			ZBTB48	0.0491699	0.053183	0.053284	0.0952782	0.0955219	0.0244139
KLHL21	0.372285	0.331985	0.438764	0.380103	0.387794	0.392555	0.395553	0.302509	0.444737	1.05284	0.705444	1.65827			KLHL21	0.0256899	0.0264204	0.0285882	0.0860442	0.0670023	0.162759
PHF13	0.329558	0.308207	0.35279	0.331772	0.357059	0.336556	0.386498	0.310792	0.380817	0.395958	0.247658	0.275461			PHF13	0.0859783	0.0867219	0.0950254	0.121511	0.0967672	0.0610348
THAP3	0.116103	0.129055	0.1144	0.113922	0.115573	0.103105	0.135505	0.13038	0.0919088	0.2097	0.248189	0.110001			THAP3	0.148131	0.166257	0.128445	0.223715	0.236501	0.215656
DNAJC11	0.778464	0.843121	0.845266	0.823071	0.824451	0.795514	0.708659	0.833804	0.719742	1.35663	1.25387	0.497665			DNAJC11	0.12472	0.167147	0.138243	0.322141	0.20026	0.105794
CAMTA1	0.159911	0.203111	0.209268	0.229479	0.242619	0.185399	0.146784	0.214042	0.313465	0.201832	0.312803	0.126161			CAMTA1	0.974766	1.1844	1.27143	0.895699	1.31775	1.58284
VAMP3	0.780267	0.553247	0.718834	0.638289	0.642027	0.725895	0.907548	0.508765	0.734187	0.211466	0.372637	1.13159			VAMP3	0.372849	0.256606	0.270849	0.1234	0.209351	0.56152
PER3	0.258707	0.133229	0.184679	0.171882	0.171519	0.228344	0.284512	0.10785	0.0982287	0.0502574	0.38078	0.141036			PER3	0.119265	0.0436005	0.0587869	0.0312697	0.0838151	0.0651038
PARK7	1.44696	1.55737	1.79517	1.77424	1.88118	1.67143	1.61541	1.22312	2.15417	2.44029	3.38188	1.32845			PARK7	7.00298	5.24917	8.29808	7.23716	8.22397	7.87756
ERRFI1	0.396804	0.436535	0.422197	0.404995	0.393176	0.409959	0.342813	0.338624	0.483198	0.0536293	0.0796612	1.36059			ERRFI1	0.064501	0.127105	0.0752956	0.0161595	0.0262779	0.130208
SLC45A1	0.000901417	0.00108907	0.00348779	0.00127185	0.00269105	0.00264856	0.00270056	0.000828337	0.00469475	0.0125242	0.000177025	0.0361771			SLC45A1	0.000897765	0.000342233	0.000268433	0.00566633	0.000249079	0.00813797
RERE	1.01283	1.451	0.998032	1.10651	0.988322	0.985075	0.69881	1.86326	0.805511	0.388571	0.185876	0.976416			RERE	0.313458	1.01506	0.357016	0.223085	0.212838	0.284829
ENO1	17.8374	14.6652	17.1639	17.1524	18.9455	18.8118	17.9675	8.44606	17.96	26.8895	37.0035	9.92301			ENO1	7.32224	3.44697	6.47797	10.2966	14.8444	4.17478
ENO1-AS1	0.00198312	0.000544535	0.000871948	0.00308879	0.00155797	0.00189183	0.00095314	0.00165667	0.00144454	0.0009634	0.00123917	0			ENO1-AS1	0.0331482	0.0180015	0.0280513	0.0266527	0.00934047	0.012207
SLC2A5	0.0153241	0.0310385	0.0184853	0.0374288	0.0203953	0.0384041	0	0	0.000541702	0.000321133	0.302712	0.113857			SLC2A5	0.000552471	0.00130049	0.000536867	0.00167891	0.0963936	0.0203449
GPR157	0.335327	0.334707	0.341106	0.341584	0.345445	0.344313	0.37792	0.394289	0.425778	0.252893	0.0431941	0.0615195			GPR157	0.0495843	0.0883646	0.0687189	0.0488983	0.0272742	0.0203449
MIR34AHG	0.0279439	0.0288603	0.0287743	0.0327048	0.0228031	0.0308368	0.0494044	0.0389319	0.0306965	0.0024085	0.00035405	0.0385645			MIR34AHG	0.0225132	0.0409311	0.01114	0.00356769	0.000498158	0.0162759
LNCTAM34A	0.0021634	0.00235965	0.00383657	0.0056325	0.00453229	0.00643222	0.00540113	0.00149101	0.0110146	0	0	0.00587649			LNCTAM34A	0.0154692	0.0190966	0.0171797	0.00125918	0.00012454	0.0813797
H6PD	0.510202	0.40586	0.475909	0.470223	0.49586	0.531982	0.450041	0.348067	0.502338	0.33703	0.384675	1.71392			H6PD	0.0401232	0.0453117	0.0406677	0.0608605	0.0831924	0.0935867
SPSB1	0.0474146	0.110722	0.102192	0.0993863	0.146166	0.0717003	0.0252582	0.125245	0.331522	0.0886328	0.00531074	0.249384			SPSB1	0.0073893	0.0375088	0.0488549	0.0205667	0.00622698	0.0773107
LINC02606	0.00306482	0.000907558	0.00209268	0.00327048	0.00254941	0.00454039	0.00381256	0.000165667	0.00198624	0.000642267	0.00247835	0.0161603			LINC02606	0.00248612	0.00123204	0.0008053	0.00146905	0.00199263	0.00406899
SLC25A33	0.320364	0.347232	0.320179	0.330682	0.291199	0.318962	0.287689	0.338956	0.176595	0.614328	0.727218	0.0905347			SLC25A33	0.31919	0.366874	0.197299	0.526129	0.470012	0.146483
TMEM201	0.296025	0.313107	0.325062	0.315056	0.332273	0.298909	0.254012	0.335642	0.316715	0.526819	0.755719	0.134425			TMEM201	0.0241706	0.0370981	0.0375807	0.0591816	0.059779	0.0284829
PIK3CD	0.13341	0.138312	0.135501	0.155166	0.140926	0.170454	0.0238285	0.0115967	0.0335855	0.815839	1.13172	0.122304			PIK3CD	0.00400541	0.00246408	0.00496602	0.0661071	0.0987599	0.012207
PIK3CD-AS2	0.00360567	0.00272267	0.00261584	0.00218032	0.00410738	0.00245938	0.000635426	0	0.00288908	0.0618182	0.0111526	0.000734561			PIK3CD-AS2	0.00455788	0.00136893	0.01114	0.238405	0.040849	0.00813797
CLSTN1	1.86035	2.20464	2.02902	2.09874	2.12012	2.00723	1.63813	2.44028	2.90388	1.20843	1.27777	3.25484			CLSTN1	0.156764	0.334772	0.266286	0.205037	0.161528	0.398761
CTNNBIP1	0.593313	0.654531	0.583856	0.619938	0.523621	0.591575	0.630025	0.688017	0.491685	0.460184	0.350863	0.191537			CTNNBIP1	0.523328	0.928547	0.565052	0.530116	0.279093	0.577796
LZIC	0.474506	0.403863	0.408595	0.446057	0.454078	0.441364	0.520414	0.413672	0.36926	0.608548	0.504698	0.232121			LZIC	0.578851	0.561125	0.563979	0.86338	0.684719	0.423175
NMNAT1	0.122412	0.137949	0.133757	0.118282	0.125204	0.125428	0.119142	0.122428	0.161608	0.131183	0.126219	0.14379			NMNAT1	0.0529681	0.0790559	0.0858987	0.100735	0.0929065	0.0895177
RBP7	0.0688683	0.016336	0.0472596	0.0359753	0.0335672	0.0612953	0.109611	0	0.0130009	0	0	0.000367281			RBP7	0.884506	0.0121151	0.134217	0.00587619	0.00410981	0.0976557
UBE4B	0.765303	0.869077	0.81562	0.793819	0.869066	0.738759	0.566324	0.885327	0.931186	0.74808	0.555681	0.827667			UBE4B	0.0888097	0.221425	0.173005	0.185939	0.130144	0.126139
KIF1B	0.932246	0.952573	0.79853	0.871402	0.837482	0.808	0.662114	1.15503	0.890378	0.493422	0.192603	0.812241			KIF1B	0.21277	0.514992	0.221994	0.174607	0.11632	0.345864
PGD	2.51315	2.75625	2.81831	2.83387	3.07714	2.72972	2.47515	2.5145	3.11425	3.20652	3.07244	1.80831			PGD	0.612828	0.911025	0.92878	1.08709	0.756702	1.07421
CENPS	0.196148	0.180604	0.193747	0.184782	0.191347	0.190507	0.250358	0.15026	0.139037	0.380543	0.18145	0.0640905			CENPS	0.601226	0.518552	0.561294	0.89402	0.312345	0.419106
CORT	0.0054085	0.00889407	0.00680119	0.00672266	0.00623189	0.00813487	0.00444799	0.0117624	0.00415305	0.0134876	0.0120377	0.00275461			CORT	0.0359797	0.0557156	0.035299	0.0547745	0.0357429	0.0325519
DFFA	0.714283	0.703357	0.644195	0.676808	0.730831	0.714355	0.616205	0.660847	0.607429	1.24744	0.855384	0.401438			DFFA	0.366633	0.421289	0.476335	0.918574	0.574252	0.329588
PEX14	0.201016	0.257928	0.247284	0.241289	0.217408	0.232884	0.186974	0.198304	0.188151	0.287414	0.401846	0.192822			PEX14	0.0629126	0.0753597	0.0740876	0.108709	0.10536	0.0895177
CASZ1	0.776301	0.797199	0.689013	0.73604	0.640894	0.727787	0.68213	0.956398	0.399596	0.2097	0.211368	0.00881474			CASZ1	0.129831	0.225326	0.0963676	0.0413432	0.0571637	0.0447588
C1ORF127	0.00198312	0.0112537	0.0017439	0.00635927	0.00141634	0.00359448	0	0.00447302	0.00252794	0	0.00265537	0			C1ORF127	0.000138118	0.00280631	0.000671083	0	0.000747237	0
TARDBP	2.05163	2.26871	2.11395	2.14889	2.18045	2.12452	2.08785	2.35629	2.01676	2.92536	3.45871	0.85558			TARDBP	0.60537	0.768929	0.55767	1.01952	0.626932	0.337726
SRM	1.05213	1.14516	1.32449	1.24914	1.39708	1.21228	0.93646	0.908355	1.41402	3.47595	4.48298	1.04638			SRM	1.7255	1.57516	2.53025	5.71417	3.76346	2.95815
EXOSC10	0.839941	0.873434	0.830443	0.859592	0.790742	0.828621	0.811281	0.857495	0.541702	1.3152	1.21138	0.333858			EXOSC10	0.25096	0.408832	0.20213	0.537042	0.384205	0.146483
EXOSC10-AS1	0.000901417	0.0047193	0.00697558	0.00381556	0.00339921	0.00397284	0.00206514	0.000994005	0.00415305	0.000321133	0.00389455	0.00165276			EXOSC10-AS1	0.0386039	0.0187544	0.0444257	0.00776496	0.0109595	0.0284829
MTOR	1.40855	1.09125	1.07145	1.09398	1.2087	1.09915	1.04115	1.09788	1.12439	1.55525	0.776785	0.573141			MTOR	0.199925	0.28289	0.212197	0.375866	0.203124	0.130208
UBIAD1	0.261411	0.237599	0.275884	0.272722	0.306921	0.262397	0.235108	0.182731	0.286019	0.551868	0.467877	0.113673			UBIAD1	0.0963371	0.0831627	0.116232	0.235257	0.135873	0.0569658
DISP3	0.00847332	0.00980163	0.0169158	0.0168975	0.0208202	0.0151346	0.00524227	0.00828337	0.0328633	0.0403022	0.00177025	0.000550921			DISP3	0.00062153	0.00123204	0.00416072	0.00902415	0.000373619	0
FBXO2	0.0969925	0.0490081	0.0769058	0.0663181	0.0698255	0.0807811	0.129627	0.0367782	0.121522	0.00658324	0.00194727	0.00404009			FBXO2	0.213599	0.057016	0.0640214	0.00944388	0.00199263	0.0284829
FBXO44	0.0865361	0.079139	0.106901	0.0819437	0.0937617	0.0934564	0.123114	0.0874724	0.10509	0.293998	0.00159322	0.115326			FBXO44	0.037499	0.0302534	0.0271118	0.111438	0.000871777	0.0569658
FBXO6	0.0856347	0.0633475	0.0849277	0.0801268	0.0648683	0.0874025	0.128992	0.0795204	0.0648237	0.159122	0.0373522	0.0822709			FBXO6	0.0761028	0.0672146	0.0316751	0.124449	0.0342484	0.0284829
MAD2L2	0.403294	0.528743	0.490558	0.529273	0.451812	0.476552	0.325974	0.486565	0.288366	1.03694	1.41885	0.14177			MAD2L2	0.330723	0.476389	0.328428	0.776496	1.00254	0.256346
DRAXIN	0.012079	0.01561	0.0122073	0.00744943	0.0127471	0.00624304	0.00413027	0.0106027	0.00397248	0.0783566	0.0021243	0.00018364			DRAXIN	0.000552471	0.00328544	0.00107373	0.021616	0.00261533	0.00406899
AGTRAP	0.33713	0.30621	0.349128	0.327775	0.297856	0.356042	0.473075	0.289421	0.190679	0.130862	0.322893	0.281704			AGTRAP	0.666487	0.512939	0.368827	0.214271	0.510737	0.72021
C1ORF167	0.0054085	0.000726046	0.000697558	0.00145355	0.00339921	0.00264856	0.00270056	0.000165667	0	0	0.000531074	0.00202004			C1ORF167	0.00745836	0.00225874	0.00308698	0.000209864	0.000498158	0.00406899
MTHFR	0.334606	0.277894	0.29559	0.297977	0.268396	0.28245	0.377284	0.25198	0.256586	0.433209	0.109401	0.260769			MTHFR	0.0656059	0.0988369	0.0556999	0.180693	0.0683722	0.0732417
CLCN6	0.159371	0.178426	0.174564	0.187144	0.157497	0.172913	0.15139	0.153408	0.117008	0.230413	0.256863	0.202739			CLCN6	0.0273473	0.0411364	0.0412045	0.0763905	0.113331	0.0325519
KIAA2013	0.765303	1.02373	1.0071	1.01003	1.0175	0.984697	0.734235	0.893445	0.958091	1.04288	1.97648	0.682407			KIAA2013	0.168227	0.288434	0.301853	0.331165	0.526802	0.390623
PLOD1	1.06025	1.11285	0.994718	1.08326	0.997103	1.1525	1.00477	1.0669	0.917643	0.320652	1.692	4.61341			PLOD1	0.0988232	0.160986	0.101602	0.0470095	0.302133	0.398761
MFN2	1.39053	1.27149	1.26799	1.24678	1.26253	1.34585	1.35123	1.31258	1.16881	0.834144	1.3422	1.0765			MFN2	0.130797	0.149487	0.113682	0.109969	0.131763	0.134277
MIIP	0.193264	0.244859	0.220428	0.224936	0.188373	0.224182	0.188722	0.281469	0.150954	0.433209	0.371044	0.102104			MIIP	0.138394	0.23354	0.124419	0.322981	0.255555	0.126139
TNFRSF8	0.0537245	0.0281343	0.064001	0.0274357	0.0698255	0.0227019	0.000317713	0.000165667	0	1.1336	0.000885124	0.000734561			TNFRSF8	0.000276235	0.000273787	0.000268433	0.114166	0.000871777	0
VPS13D	1.43145	0.867807	0.850498	0.922276	0.924728	1.00475	0.959971	0.893445	0.622416	0.608708	0.277398	0.676347			VPS13D	0.149581	0.203492	0.096636	0.13914	0.0916611	0.0854487
DHRS3	0.047054	0.100376	0.0762083	0.0684984	0.0620357	0.066214	0.0292296	0.059806	0.305701	0.0152538	0.013985	0.763209			DHRS3	0.0290738	0.110268	0.0479154	0.0176286	0.0579109	0.179035
LRRC38	0.0021634	0.0016336	0.00296462	0.00054508	0.00184124	0.00208101	0	0	0	0.0399811	0.000177025	0			LRRC38	0	0.000136893	0.000134217	0.016999	0.000373619	0
PRDM2	0.528411	0.452871	0.437543	0.426616	0.445155	0.47466	0.473234	0.468508	0.469475	0.631348	0.335108	0.276746			PRDM2	0.199235	0.329571	0.240919	0.496328	0.247709	0.162759
KAZN	0.108891	0.210009	0.166716	0.150987	0.169677	0.127509	0.0438444	0.251318	0.171178	0.143868	0.0325726	0.277664			KAZN	0.0348057	0.236825	0.13368	0.105142	0.0282705	0.0773107
TMEM51-AS1	0.0021634	0.00399325	0.00592925	0.00763112	0.00495719	0.00283774	0.00047657	0.00215368	0.0093895	0.00128453	0.00106215	0.000918202			TMEM51-AS1	0.000414353	0.00171117	0.00617397	0.000419728	0.00012454	0.00406899
TMEM51	0.0447103	0.107455	0.0737668	0.0899382	0.0814395	0.0624304	0.033201	0.150592	0.120619	0.010758	0	0.0213023			TMEM51	0.0124306	0.0764549	0.0590553	0.00860442	0.000249079	0.0406899
FHAD1	0.00144227	0.0016336	0.00313901	0.000908467	0.00141634	0.00189183	0.00047657	0.00248501	0.00162511	0	0.00300942	0.0657432			FHAD1	0.000690588	0.00239563	0.00107373	0.000209864	0.00112086	0.0528968
EFHD2	0.510743	0.600803	0.60705	0.6481	0.685225	0.616358	0.420493	0.499653	0.797566	1.59411	2.8301	0.685897			EFHD2	0.232245	0.300344	0.351782	0.64722	0.586332	0.553382
CASP9	0.0775219	0.0595358	0.0709766	0.0697703	0.0812979	0.0614844	0.07641	0.0303171	0.103826	0.0907202	0.0950623	0.0973294			CASP9	0.0146405	0.0136893	0.0255012	0.0260231	0.0276478	0.0284829
DNAJC16	0.219044	0.206742	0.202641	0.183329	0.208485	0.203182	0.224147	0.206422	0.231126	0.293677	0.126573	0.264626			DNAJC16	0.0685064	0.110815	0.0630818	0.114796	0.0899176	0.0488278
AGMAT	0.0358764	0.0622585	0.0669656	0.0739492	0.0791734	0.055809	0.0351073	0.0765384	0.14319	0.00465643	0.0764747	0.0249751			AGMAT	0.0254827	0.0397675	0.0794563	0.00692551	0.0275232	0.0244139
DDI2	0.886634	0.994502	0.837419	0.859955	0.851787	0.796271	0.663862	1.09738	0.714144	1.38858	0.739433	0.299517			DDI2	0.102552	0.280563	0.138377	0.300105	0.180582	0.118001
PLEKHM2	0.61062	0.753999	0.649601	0.658639	0.651658	0.637925	0.467197	0.767703	0.733645	0.890021	0.534615	1.41972			PLEKHM2	0.0816276	0.205203	0.149249	0.259182	0.171366	0.447588
SLC25A34	0.0032451	0.000907558	0.00348779	0.00454234	0.00481555	0.00321611	0.00540113	0.000994005	0.00234738	0.00802834	0.00371752	0.00624377			SLC25A34	0.00103588	0.000342233	0.00040265	0.00251837	0.00448342	0
FBLIM1	0.134672	0.263918	0.176831	0.176243	0.136818	0.167238	0.0710089	0.334483	0.654737	0.0136482	0.00566479	1.54533			FBLIM1	0.0187149	0.118413	0.0347621	0.00608605	0.00410981	0.126139
UQCRHL	0.000360567	0.00108907	0.000697558	0.00181693	0.000849804	0.000378366	0.00047657	0.00066267	0.00234738	0.000642267	0.000885124	0			UQCRHL	0.100619	0.186996	0.102407	0.120882	0.210472	0.227863
SPEN	0.84589	1.10613	0.935949	1.02312	1.10744	0.81273	0.341065	1.2604	1.33187	1.78855	0.839806	0.718768			SPEN	0.102552	0.564274	0.401039	0.907871	0.543615	0.191242
ZBTB17	0.274031	0.338882	0.286696	0.300158	0.250126	0.29872	0.240827	0.37855	0.2481	0.505625	0.261289	0.147463			ZBTB17	0.0604265	0.118618	0.0556999	0.129276	0.0595299	0.0691728
SRARP	0.122953	0.323635	0.159218	0.190596	0.0916372	0.149644	0.117077	0.471655	0	0	0	0			SRARP	0.195575	0.885768	0.0212062	0.00440714	0.00448342	0.0651038
FAM131C	0.00901417	0.01561	0.0151719	0.0158073	0.023228	0.0162697	0.00619541	0.0185548	0.0435167	0.0110791	0	0.00477465			FAM131C	0.00331482	0.00965097	0.0245617	0.0125918	0.00012454	0.00406899
EPHA2	0.116643	0.209827	0.235775	0.218395	0.305221	0.170454	0.0471804	0.173951	0.931005	0.000642267	0	0.338266			EPHA2	0.00476506	0.0125257	0.0312725	0.000629592	0.00012454	0.0284829
ARHGEF19	0.436647	0.418747	0.462481	0.382465	0.385811	0.430391	0.548691	0.425931	0.280602	0.183046	0.0492129	0.0651923			ARHGEF19	0.104762	0.104176	0.0955623	0.109969	0.0325048	0.0325519
CPLANE2	0.0546259	0.0275898	0.0432486	0.0446966	0.046031	0.0374582	0.0624307	0.0299858	0.0536285	0.049294	0.0274388	0.0330553			CPLANE2	0.0126378	0.00506505	0.0102005	0.00608605	0.00386073	0
FBXO42	0.334967	0.365564	0.354185	0.36375	0.339497	0.341664	0.2807	0.376231	0.358968	0.434654	0.272972	0.228081			FBXO42	0.0772078	0.135593	0.0891199	0.157608	0.135873	0.0610348
SZRD1	1.55116	2.0057	1.84923	1.95829	2.09193	1.77227	1.52185	1.80876	2.35731	1.95747	2.67874	1.47371			SZRD1	0.366012	0.5076	0.69229	0.586779	0.474122	0.52083
NECAP2	0.35624	0.379541	0.387145	0.393911	0.392468	0.375339	0.380462	0.335808	0.478865	0.635523	0.605071	0.507582			NECAP2	0.152551	0.201781	0.159315	0.275761	0.249577	0.223794
LINC01772	0.00396624	0.00526384	0.00453413	0.00381556	0.00439065	0.00510794	0.00206514	0.00646103	0.00577816	0.0057804	0.00247835	0.00293825			LINC01772	0.002348	0.00431214	0.00255012	0.00944388	0.0113331	0.00813797
NBPF1	0.705089	0.632386	0.741853	0.783825	0.938467	0.620142	0.564894	0.514563	0.966397	0.736198	0.195081	0.270869			NBPF1	0.113671	0.155169	0.319973	0.249108	0.081947	0.146483
CROCC	0.275653	0.207468	0.271873	0.248012	0.251825	0.240262	0.292137	0.170969	0.178039	0.438187	0.135247	0.341387			CROCC	0.0180244	0.0195073	0.0175824	0.036936	0.0072233	0.0569658
MFAP2	0.0279439	0.0157915	0.0364474	0.0343401	0.0570785	0.0327286	0.0368547	0	0.0622957	0.000160567	0	0.188782			MFAP2	0.0216845	0.000273787	0.0507339	0.000839456	0.000249079	0.0569658
ATP13A2	0.946308	0.498612	0.774987	0.692434	0.769639	0.801946	0.961877	0.382195	0.930825	0.862725	0.258633	0.659452			ATP13A2	0.126723	0.0715952	0.0893883	0.150472	0.0711121	0.0773107
SDHB	0.621978	0.625307	0.674539	0.68135	0.659306	0.693166	0.693568	0.581658	0.577454	1.11	1.36008	0.410253			SDHB	0.512486	0.454622	0.466269	0.930117	0.75197	0.43945
PADI2	0.632975	1.72581	0.732785	0.937175	0.541608	0.741219	0.108499	2.20023	0.0494755	0.0459221	0.0449643	0.0661105			PADI2	0.0133974	0.27187	0.02228	0.0134313	0.0122049	0.0610348
PADI3	0.480636	0.0617139	0.249377	0.178605	0.170102	0.337502	0.538524	0.00298201	0.0608512	0	0.000885124	0			PADI3	0.0525538	0.00130049	0.00187903	0	0.000498158	0.00406899
RCC2	2.93592	4.32016	3.5211	3.88315	3.76845	3.36727	2.65974	4.46855	4.16479	5.06235	5.73755	0.901307			RCC2	0.284384	0.591858	0.41983	0.760757	0.53826	0.162759
ARHGEF10L	0.300533	0.329262	0.309193	0.309242	0.298423	0.303639	0.304846	0.34989	0.347773	0.0166989	0.0028324	0.476179			ARHGEF10L	0.0300406	0.0466806	0.0597264	0.00398741	0.000871777	0.0406899
ACTL8	0.00955503	0.00744197	0.00697558	0.00926636	0.00892294	0.0088916	0.00635426	0.0124251	0.0195013	0.0024085	0.00513372	0.000550921			ACTL8	0.00290047	0.00547573	0.00389228	0.000209864	0.00112086	0
KLHDC7A	0.269163	0.0646181	0.147359	0.117737	0.101127	0.195237	0.341224	0.0255128	0.0328633	0.000160567	0.00035405	0			KLHDC7A	0.0270711	0.00581796	0.000671083	0.000209864	0.00012454	0
ALDH4A1	1.04907	1.60801	1.20259	1.19046	1.05645	1.15799	1.14186	1.85564	0.672072	0.276175	0.176671	0.704261			ALDH4A1	0.0910886	0.200891	0.114218	0.0763905	0.0488195	0.113932
IFFO2	0.199213	0.375184	0.240309	0.278354	0.23667	0.223993	0.105004	0.46536	0.293422	0.196213	0.0672694	0.266095			IFFO2	0.00953012	0.0531146	0.0174482	0.0312697	0.0108349	0.0406899
UBR4	2.44573	2.24403	1.87294	2.00408	2.16218	1.87386	1.19413	2.47491	2.04818	2.32741	1.05277	2.17173			UBR4	0.139223	0.327586	0.181864	0.413012	0.238244	0.162759
EMC1-AS1	0.00144227	0.00127058	0.00191829	0.00127185	0.00070817	0.000756732	0.001112	0	0.0010834	0.0009634	0.00106215	0.00257096			EMC1-AS1	0.0119472	0.0060233	0.0114084	0.00650578	0.0066006	0.0203449
EMC1	1.17689	0.888499	1.02349	0.991319	0.999086	1.05034	1.18872	0.882014	0.904823	1.19478	1.21209	1.61732			EMC1	0.118091	0.101712	0.119856	0.168101	0.210098	0.130208
MRTO4	0.666508	0.740386	0.715521	0.742944	0.770347	0.733462	0.630184	0.654055	0.682725	1.50339	2.60581	0.236712			MRTO4	0.95757	0.780428	1.0536	1.95131	1.46633	0.415037
AKR7A3	0.0131607	0.00508232	0.010289	0.00726774	0.00651516	0.0130536	0.0243051	0.00165667	0.0101118	0.00417473	0.00336347	0.00202004			AKR7A3	0.0220298	0.00232719	0.00429493	0.00146905	0.00273987	0
AKR7A2	0.749979	0.630571	0.834105	0.766565	0.869066	0.762029	1.00874	0.550347	0.804067	0.963079	0.32962	0.500236			AKR7A2	1.62309	0.959211	1.53517	1.45079	0.526055	1.09863
SLC66A1	0.162976	0.192039	0.185202	0.178423	0.147158	0.20375	0.221764	0.222326	0.146621	0.0427107	0.100904	0.192822			SLC66A1	0.0549018	0.0760442	0.0450968	0.0293809	0.0384827	0.0976557
CAPZB	2.05036	2.14801	2.11395	2.03896	2.1813	2.12774	2.08213	2.02976	2.51585	3.7274	2.33372	2.83192			CAPZB	1.36371	1.52335	1.39666	2.61826	1.21177	1.94091
MICOS10	0.452331	0.551251	0.599551	0.614124	0.540334	0.556765	0.64464	0.506611	0.61754	0.624444	1.55145	0.382523			MICOS10	4.70892	4.42747	4.2144	3.81742	5.41635	5.82679
NBL1	0.892584	0.808271	0.755107	0.736403	0.581549	0.831648	1.2556	0.956895	0.224987	0.119783	0.0107985	1.20633			NBL1	0.309453	0.306299	0.0852276	0.0451207	0.00572882	0.545244
HTR6	0.00612964	0.00508232	0.00558047	0.00526911	0.00382412	0.00435121	0.000317713	0.00844904	0.00252794	0.0208737	0	0.000918202			HTR6	0.000207177	0.00260097	0.000536867	0.0052466	0	0.00406899
TMCO4	0.264296	0.146117	0.180493	0.166431	0.127046	0.227019	0.290708	0.126073	0.0687962	0.0179835	0.147993	0.14728			TMCO4	0.156487	0.0698156	0.0417414	0.0113327	0.0612735	0.0610348
OTUD3	0.172712	0.101465	0.148754	0.126822	0.138093	0.1574	0.204448	0.108347	0.161247	0.208737	0.119846	0.0642741			OTUD3	0.0841137	0.071116	0.0581158	0.134523	0.0600281	0.0203449
PLA2G2A	0.131066	0.523661	0.212407	0.256551	0.119397	0.195237	0	0.887315	0.00343078	0	0	0			PLA2G2A	0.00517941	1.46305	0.0315409	0.00587619	0.00747237	0.183104
UBXN10	0.0225354	0.0462855	0.0287743	0.0199863	0.0175626	0.0200534	0.0114377	0.061794	0	0.0500968	0.00106215	0.00018364			UBXN10	0.00338388	0.0161534	0.00040265	0.0132214	0.000249079	0.00406899
CAMK2N1	0.560321	0.992142	0.631988	0.718052	0.526028	0.611061	0.466244	1.29585	0.55055	0.0594097	0.00495669	0.182355			CAMK2N1	0.889892	3.65683	0.799663	0.144806	0.0261533	1.97346
MUL1	0.333705	0.291871	0.315645	0.307244	0.276894	0.320854	0.372995	0.302509	0.265976	0.249521	0.345021	0.307598			MUL1	0.0696804	0.0618073	0.0556999	0.0568731	0.0672514	0.0976557
CDA	0.00180283	0.00181512	0.00226706	0.00254371	0.00141634	0.00397284	0.00127085	0.00115967	0.00126397	0	0.00460264	0.0211186			CDA	0.00200271	0.00568107	0.00335542	0.000629592	0.0449588	0.170897
PINK1	0.350832	0.514222	0.453587	0.412989	0.431275	0.425283	0.340271	0.523675	0.786552	0.294319	0.158614	1.32533			PINK1	0.0823872	0.15907	0.114889	0.0992656	0.0757201	0.333657
PINK1-AS	0.0676063	0.0809542	0.0643498	0.0684984	0.0841306	0.0571332	0.033201	0.0700773	0.100757	0.216444	0.178618	0.107246			PINK1-AS	0.00179553	0.00355922	0.00308698	0.012382	0.00921593	0
DDOST	2.70984	2.89711	3.17947	3.20889	3.26792	3.19662	3.15489	2.57513	3.7948	2.36707	4.4042	3.13952			DDOST	0.816068	0.955515	1.31264	0.849949	1.38712	1.07421
KIF17	0.00270425	0.00381174	0.00348779	0.00218032	0.00297431	0.00567549	0.000794283	0.00165667	0.00162511	0.00305077	0.00601884	0.0176295			KIF17	0.000345294	0.000547573	0	0.00293809	0.0047325	0
SH2D5	0.00865361	0.0150655	0.0270304	0.011265	0.0202537	0.0206209	0.000635426	0.0076207	0.0111952	0.0965006	0	0.123223			SH2D5	0.000207177	0.00136893	0.00255012	0.0157398	0.000373619	0.0325519
HP1BP3	1.66492	1.61382	1.75139	1.65396	1.69493	1.61278	1.63448	1.32849	1.40608	3.06891	1.37991	1.19825			HP1BP3	1.21647	1.45771	1.17131	2.35467	1.16581	1.15559
EIF4G3	0.799016	0.826059	0.886248	0.859592	1.02146	0.827108	0.558222	0.724464	1.29377	0.985719	0.91274	1.38869			EIF4G3	0.228654	0.338811	0.44211	0.575657	0.580728	0.427243
ECE1	1.30219	1.56772	1.287	1.29784	1.30289	1.29628	0.842417	1.5316	1.00901	0.866579	0.363078	2.31956			ECE1	0.105522	0.249214	0.139854	0.137881	0.0501894	0.349933
NBPF3	0.251135	0.233605	0.227753	0.240562	0.24531	0.212831	0.256236	0.264571	0.22589	0.0513813	0.0663843	0.121937			NBPF3	0.0258971	0.0434636	0.034091	0.0052466	0.0146957	0.00813797
ALPL	0.00829304	0.0128873	0.0151719	0.00908467	0.00679843	0.0107834	0.00095314	0.0130877	0	0.000160567	0	0.947768			ALPL	0.000276235	0.00287476	0.000536867	0	0	0.0325519
RAP1GAP	0.324691	0.937144	0.406153	0.519643	0.312444	0.395771	0.0389199	1.38134	0.189957	0.291429	0.0021243	0.00532557			RAP1GAP	0.00455788	0.169474	0.0225484	0.0459602	0.00186809	0.0366209
USP48	0.611522	0.664877	0.612631	0.641196	0.65095	0.601223	0.504529	0.63053	0.575107	0.792397	0.905128	0.522824			USP48	0.376578	0.575157	0.459826	0.736832	0.812123	0.325519
HSPG2	0.769089	0.701724	0.716916	0.636654	0.602794	0.81954	0.403337	0.72347	0.447446	0.0409445	0.490182	30.647			HSPG2	0.0276926	0.0394253	0.0151665	0.00356769	0.0924084	0.337726
LINC00339	0.0704908	0.0617139	0.0673144	0.0650462	0.0589197	0.0559981	0.0821289	0.0892948	0.0451418	0.11063	0.0338117	0.0293825			LINC00339	0.0426093	0.0529092	0.032212	0.0912908	0.0338748	0.0610348
CDC42	2.65936	2.45803	2.30683	2.34748	2.34914	2.46846	2.48388	2.21299	2.52217	2.80414	3.15122	1.96293			CDC42	2.19241	2.31623	2.49133	2.53558	2.26724	1.89615
WNT4	0.0338933	0.0428367	0.0385401	0.0332499	0.0352669	0.0357556	0.0247816	0.0465526	0.032141	0.0009634	0.00123917	0.00018364			WNT4	0.0366012	0.0413418	0.0459021	0.000839456	0.000747237	0
ZBTB40	0.71843	0.359211	0.469282	0.425708	0.461018	0.528766	0.753298	0.354031	0.41043	0.63183	0.426453	0.245527			ZBTB40	0.140949	0.0780976	0.0632161	0.115005	0.0953973	0.0528968
EPHA8	0.00955503	0.00344872	0.00627803	0.00436064	0.00382412	0.00737813	0.0101668	0.00182234	0.00162511	0	0.00035405	0			EPHA8	0.00538659	0.000958253	0.00120795	0	0.00012454	0
EPHB2	0.0582316	0.168806	0.111958	0.121008	0.133419	0.0959157	0.0128674	0.126239	0.224084	0.173412	0.00920529	0.260769			EPHB2	0.00241706	0.03525	0.0318094	0.0444911	0.00286441	0.0569658
KDM1A	1.47634	1.70585	1.51248	1.55984	1.48574	1.44687	1.09103	1.79236	1.32645	2.6068	1.61978	0.581773			KDM1A	0.425679	0.916158	0.493515	1.22372	1.02596	0.268553
LUZP1	0.621617	0.435628	0.444868	0.44424	0.431559	0.486011	0.413663	0.426759	0.484462	0.506588	0.381665	0.860722			LUZP1	0.245159	0.360029	0.175421	0.364324	0.371128	0.419106
HTR1D	0.00522822	0.00544535	0.0106378	0.00672266	0.0106225	0.00529712	0.00238285	0.00414169	0.0214875	0.0028902	0	0.00018364			HTR1D	0.000552471	0.00109515	0.00362385	0.00146905	0	0.00406899
HNRNPR	2.72228	3.15576	2.85284	2.94543	2.94641	2.76623	2.61827	3.06319	2.03192	4.88107	3.58741	1.01718			HNRNPR	2.38895	3.92986	2.57468	6.00568	3.36033	1.1678
ZNF436	0.201737	0.25702	0.19427	0.190051	0.166986	0.174237	0.169182	0.288261	0.151135	0.152378	0.0720491	0.17354			ZNF436	0.0120162	0.0425738	0.0127506	0.0149003	0.0112086	0.00813797
ZNF436-AS1	0.00558879	0.007805	0.00366218	0.00726774	0.00396575	0.00718895	0.00619541	0.00480436	0.00379192	0.0138087	0.0130998	0.00808017			ZNF436-AS1	0.007044	0.015332	0.00899252	0.0235048	0.165015	0.0488278
TCEA3	0.329198	0.0589913	0.186074	0.145355	0.121097	0.294936	0.524227	0.00198801	0.0077644	0.0038536	0.135601	0.0591322			TCEA3	0.669733	0.00800826	0.0226826	0.0052466	0.245468	0.113932
ASAP3	0.721314	0.309296	0.500498	0.399544	0.403657	0.555441	0.882131	0.252974	0.16558	0.159603	0.00336347	0.621072			ASAP3	0.106213	0.046749	0.0237564	0.023085	0.00149447	0.0325519
E2F2	0.445481	0.513859	0.467539	0.46241	0.467817	0.449688	0.346149	0.621584	0.218487	1.34218	0.325549	0.00587649			E2F2	0.0435071	0.0880908	0.0579816	0.203148	0.0494422	0.0325519
ID3	0.740424	0.620951	0.975361	0.830702	0.905466	0.775839	0.754728	0.378219	1.59513	2.72161	0.00389455	1.72071			ID3	2.11092	1.41883	2.208	5.04807	0.064387	6.14824
RPL11	6.07952	4.88484	5.31574	5.9719	6.69433	5.64579	5.19684	3.0844	6.99699	10.7748	11.5803	3.85516			RPL11	38.7283	21.0494	45.4918	46.7623	52.7602	42.9156
ELOA-AS1	0.0227157	0.0201478	0.0202292	0.0230751	0.0151548	0.0245938	0.0222399	0.0266725	0.00740326	0.0414262	0.0194727	0.0130385			ELOA-AS1	0.0464766	0.0567423	0.0224142	0.0891922	0.0701158	0.0651038
ELOA	0.823896	0.826604	0.837593	0.79291	0.854336	0.817081	0.695474	0.839437	0.897962	1.48428	0.847595	0.487014			ELOA	0.241292	0.411159	0.338897	0.729277	0.280463	0.264484
PITHD1	0.359125	0.358485	0.412431	0.403541	0.400824	0.406365	0.432408	0.342269	0.390567	0.780515	0.552671	0.229918			PITHD1	0.419325	0.367421	0.372049	0.69402	0.443112	0.48014
LYPLA2	0.616389	0.843847	0.761908	0.775104	0.699105	0.738003	0.829232	0.952588	0.830068	0.715967	0.693406	0.320269			LYPLA2	0.266982	0.412733	0.275547	0.33851	0.199637	0.309243
GALE	0.410325	0.344327	0.377902	0.372108	0.321367	0.382339	0.483401	0.391307	0.288547	0.49005	0.216324	0.158665			GALE	0.335833	0.318687	0.228437	0.358657	0.129895	0.191242
HMGCL	0.220847	0.178607	0.213104	0.209856	0.211176	0.228911	0.326927	0.125907	0.224806	0.148203	0.0977177	0.274726			HMGCL	0.207522	0.124025	0.181058	0.119413	0.157044	0.284829
FUCA1	0.175416	0.221444	0.202815	0.21349	0.227181	0.178778	0.175854	0.224811	0.399596	0.219816	0.000708099	0.196495			FUCA1	0.084459	0.14497	0.12415	0.121091	0.00249079	0.19938
CNR2	0.0192903	0.01561	0.0216243	0.0109016	0.024361	0.0105942	0.00095314	0.00132534	0.00234738	0.320491	0.0196498	0.00275461			CNR2	0.000276235	0.00109515	0.00040265	0.111857	0.00311349	0
PNRC2	0.907908	1.04986	0.976407	0.970243	0.941299	0.93778	0.919621	0.898415	0.803705	1.73235	1.64899	0.421087			PNRC2	0.759785	0.975364	1.01844	1.47681	1.09408	0.537106
SRSF10	1.28344	1.29363	1.37297	1.27349	1.33023	1.26582	1.29595	1.34688	1.19608	2.48654	1.81273	0.534026			SRSF10	1.46087	1.72581	1.5804	2.61364	1.99799	0.724279
IFNLR1	0.0580513	0.0604434	0.0469108	0.045605	0.0310178	0.0541063	0.056553	0.079686	0.0110146	0.0606942	0.00460264	0.00275461			IFNLR1	0.00635341	0.0149214	0.00550288	0.0134313	0.000622698	0.00406899
GRHL3	0.0881586	0.0588098	0.0673144	0.06759	0.057645	0.0809703	0.111358	0.0384349	0.0539896	0.00224793	0	0.000550921			GRHL3	0.00656059	0.00506505	0.0056371	0.000419728	0.00012454	0.00406899
STPG1	0.0912234	0.0448334	0.06714	0.0561433	0.050705	0.0794568	0.102621	0.0472152	0.0261823	0.013327	0.0440792	0.0747416			STPG1	0.0538659	0.0259413	0.0271118	0.0113327	0.0318821	0.0203449
NIPAL3	0.838499	0.242499	0.546711	0.42062	0.412155	0.678599	0.965531	0.135847	0.105271	0.530352	0.0791301	0.655963			NIPAL3	0.249026	0.0626287	0.0488549	0.203358	0.0615225	0.297036
RCAN3	0.367778	0.3603	0.301171	0.290709	0.234687	0.295693	0.336617	0.406217	0.112674	0.58944	0.0479737	0.0793326			RCAN3	0.152068	0.266463	0.0718059	0.330326	0.0467023	0.0773107
NCMAP	0.0124396	0.0294049	0.0153463	0.0168975	0.00552372	0.0109726	0.00301828	0.0339618	0	0.000321133	0	0			NCMAP	0.00151929	0.0138947	0.000268433	0.000209864	0.000249079	0.00813797
SRRM1	1.28795	1.50165	1.3421	1.44047	1.47158	1.35777	0.988247	1.47858	1.26379	2.17295	1.64704	0.544126			SRRM1	1.47655	2.6586	2.24652	4.1595	2.83066	1.29801
CLIC4	1.48536	1.83272	1.83981	1.60526	1.66094	1.80708	1.4116	1.92191	1.62547	0.966612	0.439022	13.3523			CLIC4	0.180658	0.322589	0.206425	0.184051	0.0868041	0.740555
RUNX3	0.137917	0.118346	0.12992	0.111015	0.140359	0.125239	0	0.0356185	0.00072227	1.2969	0.625252	0.00918202			RUNX3	0.00151929	0.0139631	0.0024159	0.413432	0.22442	0.00813797
SYF2	0.268262	0.298405	0.291231	0.311241	0.28001	0.300233	0.258777	0.29406	0.277532	0.483145	0.382374	0.334593			SYF2	0.629817	0.73936	0.565992	0.959288	0.940025	0.96435
RSRP1	0.0715725	0.0673408	0.109342	0.0781282	0.095178	0.0849431	0.149008	0.063285	0.114841	0.344094	0.267307	0.132221			RSRP1	0.204276	0.17495	0.205754	0.362435	0.450335	0.166828
TMEM50A	0.513808	0.645455	0.608271	0.583236	0.589197	0.572089	0.520255	0.618768	0.67153	0.647244	0.943188	1.4054			TMEM50A	0.816552	0.992476	1.00918	1.06905	0.987848	1.85953
RHCE	0.00522822	0.00344872	0.00139512	0.00199863	0.00226614	0.00264856	0.00238285	0.00149101	0.00234738	0.00128453	0.00318645	0.00550921			RHCE	0.00179553	0.00362767	0.00214747	0.00314796	0.00809507	0.00406899
MACO1	0.361468	0.465033	0.356627	0.398817	0.336239	0.371934	0.282765	0.513072	0.41061	0.34843	0.274211	0.232305			MACO1	0.232521	0.54593	0.234342	0.335363	0.276851	0.179035
LDLRAP1	0.401311	0.565227	0.426731	0.466407	0.356068	0.452526	0.387769	0.673604	0.33423	0.205044	0.246596	0.511622			LDLRAP1	0.0819038	0.212048	0.0687189	0.0610704	0.0666287	0.170897
MAN1C1	0.0679669	0.124154	0.0981813	0.103929	0.080873	0.0987535	0.0608421	0.135682	0.0919088	0.00561983	0.0538155	0.409151			MAN1C1	0.0111875	0.0322384	0.0112742	0.00167891	0.0163147	0.0366209
SELENON	1.1338	1.05712	0.996985	0.962248	0.97345	1.0458	0.999049	1.20854	0.903559	0.324666	0.405033	2.26153			SELENON	0.0865998	0.133129	0.0814695	0.0509969	0.100254	0.134277
MTFR1L	0.20967	0.251938	0.233682	0.245468	0.238936	0.242154	0.212074	0.238561	0.195013	0.265577	0.330859	0.326696			MTFR1L	0.114431	0.144354	0.131532	0.150472	0.229651	0.203449
AUNIP	0.111235	0.14775	0.124514	0.13627	0.140501	0.123536	0.0984911	0.158875	0.113035	0.192519	0.264652	0.00918202			AUNIP	0.0617386	0.111705	0.0864356	0.12382	0.143843	0.0162759
PAQR7	0.125297	0.0441073	0.0680119	0.0635927	0.0667096	0.0911862	0.139317	0.0437362	0.0978675	0.0682409	0.00832017	0.239834			PAQR7	0.0148477	0.00650243	0.00510023	0.0163694	0.00249079	0.0203449
STMN1	2.87318	3.45054	3.60184	3.45417	3.40191	3.45789	3.47578	3.20832	1.65671	9.54633	5.5299	0.469017			STMN1	6.17448	5.70995	4.97461	11.974	6.8828	2.22167
PAFAH2	0.247349	0.211643	0.209093	0.20604	0.186815	0.224371	0.316919	0.276333	0.166122	0.212751	0.0437251	0.109817			PAFAH2	0.044543	0.057016	0.0265749	0.0455405	0.012703	0.0325519
EXTL1	0.0111776	0.000907558	0.0104634	0.00962975	0.00594863	0.0122969	0.0158857	0.000165667	0.00252794	0.00112397	0.000177025	0.0806181			EXTL1	0.00214082	0.000479126	0.0008053	0.00125918	0.000622698	0
PDIK1L	0.149275	0.205471	0.186422	0.200771	0.186674	0.1574	0.122637	0.219509	0.17497	0.399651	0.124448	0.0378299			PDIK1L	0.0503439	0.120877	0.08053	0.18531	0.0645115	0.0366209
FAM110D	0.00234369	0.000544535	0.0017439	0.00127185	0.00424902	0.00321611	0.000317713	0.000165667	0.00559759	0.00706494	0	0			FAM110D	0.00200271	0.00116359	0.00496602	0.0195173	0.000373619	0
ZNF593	0.233828	0.23778	0.281465	0.294888	0.283834	0.243478	0.235426	0.221166	0.388039	0.580449	0.859986	0.137914			ZNF593	1.11516	1.00603	1.32781	1.84617	1.18562	1.22476
CNKSR1	0.17181	0.0408401	0.14422	0.118827	0.153673	0.135455	0.273551	0.00314768	0.189957	0.0077072	0.00955934	0.000918202			CNKSR1	0.086807	0.00328544	0.0722086	0.00608605	0.00759691	0.012207
CEP85	0.349209	0.341786	0.343548	0.335043	0.376888	0.334097	0.299762	0.311289	0.240696	1.22512	0.640476	0.0481138			CEP85	0.0397779	0.0535253	0.0503313	0.224764	0.146459	0.00813797
SH3BGRL3	0.41321	0.61605	0.763129	0.631021	0.75151	0.623547	0.32788	0.548525	1.08918	1.84379	1.19987	3.77509			SH3BGRL3	1.09465	1.93081	2.74151	4.85247	1.75626	22.7619
UBXN11	0.129083	0.0962011	0.106552	0.0912101	0.0937617	0.0936455	0.157427	0.105696	0.0532674	0.197015	0.118253	0.0688651			UBXN11	0.0379824	0.0405888	0.0279171	0.0698847	0.0449588	0.0488278
CD52	0.00450709	0.00326721	0.00680119	0.00181693	0.00538209	0.0011351	0.000317713	0	0.000180567	0.126205	0.00743504	0			CD52	0.000828706	0.0010267	0.00228168	0.252466	0.0265269	0.00406899
CRYBG2	0.21616	0.0678853	0.124863	0.0979328	0.0861134	0.158535	0.293408	0.0604686	0.0231126	0.0176623	0	0.00018364			CRYBG2	0.0432999	0.017317	0.00630818	0.0512068	0.000996317	0.00813797
LIN28A	0.400229	0.0466485	0.211883	0.164069	0.121239	0.267126	0.652742	0.00198801	0	0	0	0			LIN28A	0.0810751	0.00123204	0.00187903	0.00146905	0.000747237	0
DHDDS	0.35624	0.290237	0.320354	0.295797	0.312161	0.348853	0.399683	0.280972	0.272296	0.377492	0.29634	0.377381			DHDDS	0.206348	0.157496	0.129922	0.214481	0.155425	0.118001
HMGN2	5.43933	7.43744	7.45132	8.04502	8.07016	6.9188	6.57984	6.57915	7.34187	9.05628	12.6829	1.68582			HMGN2	9.14284	10.9204	13.6225	9.49487	10.6327	6.79114
RPS6KA1	0.618913	0.801192	0.614549	0.684439	0.598687	0.646249	0.534076	0.73838	0.393637	0.701837	2.15545	0.0104675			RPS6KA1	0.0707853	0.139973	0.0700611	0.120882	0.28258	0.0732417
ARID1A	1.20393	1.96341	1.4919	1.68702	1.83501	1.22042	0.419223	2.1174	1.58412	3.29033	1.28662	0.76982			ARID1A	0.111737	0.75435	0.525458	1.16726	0.58297	0.272622
PIGV	0.20985	0.114171	0.163752	0.13736	0.154098	0.16894	0.231136	0.103542	0.155288	0.112878	0.0754126	0.0969621			PIGV	0.0841827	0.0535253	0.064424	0.0503673	0.0437134	0.109863
ZDHHC18	0.296566	0.403137	0.376682	0.382646	0.410172	0.329557	0.284671	0.369438	0.425958	0.660893	0.455839	0.214492			ZDHHC18	0.0306621	0.0593432	0.046439	0.0784891	0.0544238	0.0447588
SFN	0.803524	0.97145	0.873866	0.990593	0.988322	0.841864	1.08372	1.17027	1.37809	0.00979457	0.00159322	0.000550921			SFN	1.28194	1.47064	1.4239	0.0342078	0.0195527	0.329588
GPN2	0.314054	0.346869	0.365346	0.339948	0.369948	0.361907	0.328039	0.279647	0.387859	0.402541	0.587899	0.234141			GPN2	0.137634	0.129364	0.188709	0.145016	0.186436	0.0976557
GPATCH3	0.147292	0.180604	0.154684	0.150806	0.145458	0.166292	0.172201	0.168152	0.117188	0.224312	0.267661	0.0888819			GPATCH3	0.0511726	0.0637238	0.0398624	0.0751313	0.059779	0.0244139
NUDC	1.47057	1.5129	1.55294	1.56293	1.70159	1.59216	1.43098	1.35566	1.60542	4.04066	4.39393	0.630621			NUDC	2.37818	2.20829	2.32517	6.71774	3.75425	1.15966
NR0B2	0.00252397	0.00290419	0.00139512	0.00181693	0.00283268	0.00245938	0	0.0134191	0.000180567	0	0	0			NR0B2	6.90588e-05	0.00999321	0.000268433	0.000209864	0.00012454	0
KDF1	0.191822	0.243407	0.204385	0.218395	0.199279	0.207723	0.217316	0.334483	0.203138	0	0	0			KDF1	0.118712	0.217318	0.13368	0.0023085	0.00373619	0.0732417
TRNP1	0.0502991	0.0629845	0.0615595	0.0526911	0.0502801	0.0601602	0.0455919	0.0670953	0.0727687	0.0345218	0.00566479	0.346529			TRNP1	0.0295572	0.0303219	0.0259038	0.0186779	0.00361165	0.105794
TENT5B	0.515611	0.281887	0.378251	0.32505	0.285817	0.435499	0.63495	0.237898	0.0935339	0	0.0132769	0.302088			TENT5B	0.133284	0.0782345	0.032212	0.00125918	0.00572882	0.00813797
SLC9A1	0.795411	0.784312	0.772197	0.772742	0.980532	0.760326	0.665609	0.764721	1.92575	0.349875	0.195612	0.625295			SLC9A1	0.0703019	0.128885	0.15086	0.0810075	0.0328784	0.101725
WDTC1	0.760436	0.767794	0.71866	0.708968	0.715676	0.766948	0.673076	0.742025	0.63343	0.349714	0.551963	0.836482			WDTC1	0.0436452	0.0712529	0.0497944	0.0512068	0.0797053	0.0813797
TMEM222	0.329198	0.242862	0.329596	0.323959	0.327458	0.327665	0.407308	0.18356	0.364204	0.296567	0.549662	0.308332			TMEM222	0.201168	0.0997267	0.164013	0.163694	0.162275	0.187173
SYTL1	0.407982	0.346324	0.420105	0.378831	0.336947	0.417527	0.520097	0.311786	0.251711	0.351641	0.477259	0.00220368			SYTL1	0.351855	0.256059	0.16871	0.162645	0.320067	0.0813797
MAP3K6	0.237433	0.410035	0.301171	0.331954	0.297148	0.280747	0.240985	0.504623	0.267601	0.0134876	0.104091	0.490871			MAP3K6	0.0268639	0.0763864	0.0418756	0.0222456	0.0145711	0.0651038
CD164L2	0.00612964	0.000544535	0.00191829	0.00399726	0.00424902	0.00321611	0.00762512	0	0.000902837	0	0	0			CD164L2	0.0249993	0.000342233	0.0040265	0.000419728	0.00012454	0
GPR3	0.0138818	0.0190587	0.0148231	0.0205314	0.00963111	0.0147563	0.00174742	0.0124251	0.00343078	0.0260118	0.0364671	0.000918202			GPR3	0.000690588	0.0041068	0.00040265	0.00671564	0.00896685	0
WASF2	1.55098	1.74578	1.50027	1.60163	1.52398	1.581	1.28293	1.80031	1.42612	1.57082	1.37477	1.83714			WASF2	0.847076	1.59967	1.11641	1.39119	1.53084	1.5747
AHDC1	0.392477	0.535641	0.418709	0.416986	0.430992	0.455363	0.316125	0.673273	0.540438	0.326753	0.290144	0.563041			AHDC1	0.0441977	0.129912	0.053284	0.0688354	0.0799544	0.0895177
IFI6	0.0735557	0.0733307	0.13149	0.108108	0.192197	0.0928888	0.0873711	0.00745504	3.37372	0.183046	0.226238	0.226429			IFI6	0.102483	0.0139631	0.284539	0.346066	0.0544238	0.130208
FAM76A	0.0937474	0.0662517	0.079696	0.0728591	0.0845555	0.0841864	0.0757746	0.0690833	0.0633792	0.182243	0.0812544	0.0730889			FAM76A	0.127828	0.124025	0.110729	0.214271	0.107104	0.130208
STX12	0.260149	0.244859	0.279372	0.271995	0.306071	0.274694	0.282924	0.20841	0.484462	0.264293	0.139319	0.886616			STX12	0.166432	0.172965	0.192735	0.172088	0.17311	0.276691
PPP1R8	0.568073	0.617502	0.585949	0.564703	0.570502	0.586278	0.575061	0.613467	0.410971	1.23877	0.907429	0.314392			PPP1R8	0.161805	0.221562	0.124419	0.310179	0.226164	0.146483
THEMIS2	0.00919446	0.0166991	0.0142999	0.0190778	0.015863	0.0213777	0.00508341	0.00248501	0.00487532	0.0062621	0.204995	0.0211186			THEMIS2	0.000828706	0.000136893	0.00040265	0.00125918	0.0621452	0.012207
RPA2	0.460083	0.453416	0.530144	0.528728	0.54954	0.489605	0.509294	0.383852	0.495477	1.24327	1.02303	0.167296			RPA2	0.391149	0.308078	0.412582	0.907871	0.794936	0.191242
SMPDL3B	0.326674	0.244678	0.27571	0.25219	0.189223	0.301747	0.415092	0.366125	0.101479	0.0024085	0.0292091	0.00110184			SMPDL3B	0.189636	0.166394	0.0420098	0.00377755	0.0194282	0.0284829
XKR8	0.0908629	0.109815	0.109342	0.095389	0.103534	0.0834297	0.0824466	0.117293	0.113577	0.23523	0.115951	0.189333			XKR8	0.0189221	0.027584	0.0238906	0.0627493	0.011084	0.138346
EYA3	0.225535	0.244859	0.227753	0.234385	0.232705	0.230425	0.190787	0.232597	0.24178	0.340401	0.557451	0.210085			EYA3	0.0453717	0.0728957	0.0718059	0.0862541	0.169997	0.0732417
PTAFR	0.00594936	0.0105277	0.00714997	0.00981144	0.0121805	0.00756732	0.00492456	0.00430735	0.0113757	0.00369303	0.0405387	0.000550921			PTAFR	0.00062153	0.00157427	0.00389228	0.00146905	0.00958955	0
DNAJC8	0.956404	0.967638	1.12377	1.05927	1.07883	1.10161	1.05814	0.794541	1.09604	2.19784	2.16324	0.689569			DNAJC8	1.91037	1.69316	1.92816	3.06695	2.51196	1.83104
ATP5IF1	1.06548	0.82497	0.984952	1.08089	1.03209	0.985454	1.34424	0.719162	0.971453	1.45088	1.23953	0.361404			ATP5IF1	7.76933	4.21453	5.19486	7.66192	4.9624	5.82679
SESN2	0.328657	0.379722	0.363079	0.357573	0.325616	0.352259	0.352821	0.287764	0.515339	0.190753	0.0893975	0.729419			SESN2	0.0793486	0.127379	0.0665715	0.049318	0.0366146	0.154621
MED18	0.169647	0.180967	0.191131	0.158982	0.184124	0.183318	0.205243	0.159372	0.198985	0.40222	0.283417	0.108348			MED18	0.0806607	0.0706369	0.0803958	0.186569	0.0967672	0.0732417
PHACTR4	0.76296	0.733307	0.663727	0.653915	0.613275	0.683329	0.719621	0.771348	0.440765	0.463717	0.357767	0.220552			PHACTR4	0.360418	0.581386	0.285613	0.44701	0.370007	0.252277
RCC1	0.910972	1.14116	1.18132	1.2039	1.29241	1.05715	0.81557	1.04404	1.74229	2.51158	2.69644	0.260035			RCC1	0.133076	0.190419	0.223202	0.43127	0.386073	0.0976557
SNHG3	0.188937	0.221444	0.313552	0.238927	0.23922	0.258235	0.213662	0.236739	0.266337	0.688671	0.640653	0.090902			SNHG3	0.342118	0.404177	0.436875	1.36013	1.20168	0.248208
TRNAU1AP	0.184069	0.14049	0.164798	0.166795	0.155089	0.167427	0.241939	0.119281	0.107979	0.299617	0.124094	0.0945748			TRNAU1AP	0.473537	0.257154	0.206694	0.469046	0.164766	0.248208
SNHG12	0.0717528	0.0667963	0.0851021	0.0690435	0.0804481	0.0701869	0.110088	0.07074	0.0892003	0.214035	0.312626	0.0332389			SNHG12	0.124997	0.119713	0.125224	0.24701	0.290551	0.0895177
TAF12	0.15252	0.12851	0.176308	0.16098	0.17421	0.153617	0.171565	0.122097	0.238168	0.368179	0.210128	0.137179			TAF12	0.391495	0.302876	0.565052	0.781113	0.353692	0.557451
RAB42	0.00414652	0.00726046	0.00488291	0.00853959	0.00524046	0.0107834	0.00127085	0.000994005	0.00668099	0.00112397	0.0297402	0.0165276			RAB42	0.00179553	0.00020534	0.00536867	0.000419728	0.051933	0.012207
LINC01715	0.0010817	0	0.00156951	0.00145355	0.000849804	0.00189183	0.000635426	0	0.0010834	0.00128453	0	0			LINC01715	0.00683683	0.00438058	0.00684505	0.00356769	0.00136994	0.00813797
GMEB1	0.149275	0.192765	0.182063	0.158255	0.182708	0.146049	0.122002	0.190021	0.146621	0.380864	0.172422	0.105777			GMEB1	0.071545	0.128474	0.0877777	0.280588	0.11358	0.0569658
YTHDF2	1.17004	1.30035	1.15411	1.19155	1.07571	1.18485	1.01938	1.31888	0.973258	1.58431	1.28502	0.545595			YTHDF2	0.634996	1.08851	0.491099	1.2894	0.914245	0.708003
EPB41	0.624141	0.675042	0.619257	0.602132	0.672336	0.575684	0.353456	0.544383	0.477781	2.48943	1.27405	0.224776			EPB41	0.128657	0.273513	0.19542	0.880589	0.442987	0.105794
SRSF4	0.609538	0.798651	0.707673	0.702063	0.708311	0.712841	0.497698	0.767206	0.501255	1.31247	1.5649	0.433942			SRSF4	0.509861	1.01479	0.633234	1.71018	1.40481	0.504554
MECR	0.111956	0.12252	0.142825	0.144991	0.151973	0.139049	0.139	0.110169	0.125133	0.378616	0.21066	0.116061			MECR	0.122649	0.101575	0.114084	0.320462	0.18382	0.130208
PTPRU	0.587904	0.210735	0.495092	0.428433	0.569085	0.477876	0.654489	0.0566583	0.717936	0.703122	0.0240754	0.0951257			PTPRU	0.0330101	0.00609175	0.0473785	0.0726129	0.00971409	0.0569658
MATN1-AS1	0.00919446	0.00726046	0.0139512	0.0154439	0.0152965	0.00756732	0.00905483	0.00430735	0.0209458	0.00658324	0.00495669	0.00275461			MATN1-AS1	0.00642247	0.0029432	0.0120795	0.00482687	0.00734783	0
LAPTM5	0.208227	0.169532	0.217289	0.169702	0.225198	0.190507	0.000158857	0	0.00487532	2.58416	1.96391	0.0124875			LAPTM5	0.00179553	0.00273787	0.00295277	0.505982	0.257174	0.00406899
LINC01778	0.000901417	0.00290419	0.00261584	0.00127185	0.000991438	0.00283774	0.00206514	0.00182234	0.000902837	0	0	0.000367281			LINC01778	0.00393635	0.00403835	0.0072477	0	0	0.00406899
SDC3	0.265918	0.398418	0.368136	0.327775	0.354085	0.291342	0.202224	0.401909	0.529062	0.289662	0.000531074	1.79692			SDC3	0.0126378	0.048118	0.0307356	0.0390347	0.000622698	0.0691728
PUM1	1.1805	0.985245	0.942053	0.97424	0.982515	0.994535	1.0448	0.987875	0.947979	0.920047	0.74315	0.776615			PUM1	0.566628	0.828067	0.473517	0.798532	0.813243	0.419106
NKAIN1	0.232926	0.330896	0.218859	0.24674	0.214717	0.213966	0.148213	0.466851	0.11448	0.0102763	0.0014162	0.00422373			NKAIN1	0.0348057	0.0918554	0.0434862	0.0117524	0.000996317	0.0284829
SNRNP40	0.440252	0.452145	0.429696	0.437336	0.452096	0.445715	0.395076	0.432558	0.359871	1.25595	1.17544	0.148381			SNRNP40	0.346952	0.335457	0.283197	1.07387	0.454943	0.146483
ZCCHC17	0.307924	0.304758	0.310588	0.335224	0.306779	0.340151	0.326768	0.260761	0.268684	0.509639	0.793071	0.224408			ZCCHC17	0.604058	0.581112	0.538746	0.926969	1.21277	0.467933
FABP3	0.00162255	0.00199663	0.00889387	0.00254371	0.00566536	0.0102159	0.00047657	0.000994005	0.00180567	0.0024085	0.000885124	0.121386			FABP3	0.000345294	0.000479126	0.000134217	0.000629592	0.000871777	0.443519
SERINC2	2.05721	1.91222	1.66716	1.59781	1.125	1.9325	2.15711	2.59435	0.282227	0.0494545	0.00743504	0.255811			SERINC2	1.05087	1.31965	0.157034	0.0528857	0.0188055	0.585934
TINAGL1	0.0908629	0.0987423	0.0920777	0.0774014	0.0531127	0.0981859	0.0861003	0.190683	0.010834	0	0.000708099	0.480219			TINAGL1	0.0236181	0.0374403	0.0016106	0.000839456	0.000498158	0.012207
PEF1	0.449807	0.543627	0.584554	0.537449	0.58509	0.557522	0.542178	0.55101	0.617721	0.736038	0.534792	0.614277			PEF1	0.208765	0.287339	0.317288	0.350263	0.271621	0.248208
COL16A1	0.0158649	0.0259562	0.0376682	0.0187144	0.0307346	0.0452147	0.0114377	0.0109341	0.0083061	0.020392	0.00318645	3.54756			COL16A1	0.00372918	0.00321699	0.00469758	0.00860442	0.000622698	0.0691728
ADGRB2	0.558879	0.129418	0.325934	0.267634	0.258907	0.406176	0.637015	0.0427422	0.0278074	0.179353	0.00300942	0.150769			ADGRB2	0.0482721	0.00828204	0.01114	0.0237146	0.00186809	0.012207
SPOCD1	0.163157	0.0324906	0.122073	0.0828522	0.0815812	0.143779	0.233996	0.00165667	0.018779	0.00224793	0.00035405	0.95695			SPOCD1	0.050413	0.00150583	0.00832144	0.00167891	0.00149447	0.105794
PTP4A2	4.28263	2.28124	3.03595	2.78482	2.8637	3.29103	4.10756	1.67821	1.44237	6.65083	2.36523	2.83596			PTP4A2	3.5249	1.80343	1.78293	5.70242	1.61092	2.14842
KHDRBS1	2.88868	3.26866	3.08739	3.13239	3.04867	3.0833	2.74615	3.15497	3.01854	3.64294	3.48757	1.22286			KHDRBS1	2.14207	2.9339	1.90413	2.89759	2.8055	1.07828
TMEM39B	0.107269	0.107999	0.110912	0.124278	0.108633	0.123536	0.0994442	0.0679237	0.109604	0.298494	0.280761	0.0956766			TMEM39B	0.0535897	0.0586588	0.0632161	0.226653	0.152561	0.0569658
KPNA6	1.18284	1.17547	1.03954	1.0729	1.08166	1.07815	0.880066	1.2276	1.24917	1.16941	0.761915	1.07448			KPNA6	0.198406	0.378647	0.254743	0.349633	0.330528	0.333657
TXLNA	1.20592	1.1624	1.08087	1.1503	1.13378	1.14115	1.15632	1.17591	1.12602	0.955211	1.11508	1.43478			TXLNA	0.300613	0.468106	0.292727	0.346905	0.371128	0.366209
CCDC28B	0.0656232	0.030857	0.0612107	0.0388824	0.0453229	0.042377	0.0586181	0.0137504	0.0124591	0.527622	0.00601884	0.0488483			CCDC28B	0.198406	0.0652981	0.086704	1.41805	0.0247834	0.288898
IQCC	0.0814881	0.0598988	0.0690583	0.0659547	0.0801648	0.0629979	0.0978557	0.0548359	0.0545313	0.192359	0.049744	0.0112021			IQCC	0.0263805	0.0154689	0.0244274	0.0482687	0.0198018	0.0162759
TMEM234	0.036237	0.031583	0.0364474	0.0372472	0.0423486	0.0469174	0.0540113	0.0324708	0.0453224	0.0367698	0.0522223	0.0824545			TMEM234	0.0678158	0.0466806	0.0608002	0.0419728	0.0387318	0.146483
EIF3I	1.7556	1.67771	1.83039	1.79531	1.94308	1.77813	1.75632	1.44578	2.06009	3.91879	3.40401	1.19752			EIF3I	1.6677	1.46503	1.92561	3.33285	2.16549	1.42414
FAM167B	0.00198312	0.00544535	0.00209268	0.00236201	0.00184124	0.00378366	0.00047657	0.0071237	0.00126397	0.000321133	0.000885124	0.0303007			FAM167B	0.00062153	0.00472282	0.00134217	0.00923401	0.000622698	0.0528968
LCK	0.471622	0.203656	0.464399	0.203678	0.471783	0.197885	0.00158857	0	0.000361135	8.38865	0.000531074	0			LCK	0.00987542	0.00924029	0.0166429	3.11333	0.0250325	0.0244139
HDAC1	1.335	1.10504	1.5784	1.39995	1.67298	1.33166	1.51994	0.841094	1.76938	4.87914	1.6527	0.460754			HDAC1	0.676984	0.528066	0.791476	2.45016	0.480847	0.325519
MARCKSL1	1.69557	3.66054	2.21545	2.57423	2.018	2.01177	0.846547	4.56414	2.99543	2.68596	1.55782	0.232489			MARCKSL1	1.05998	5.73391	1.98976	2.80231	1.17491	1.54621
TSSK3	0.0010817	0.00199663	0.0017439	0.00127185	0.00184124	0.00170265	0.00222399	0.00066267	0.00234738	0.00610154	0.00035405	0.000734561			TSSK3	0.00331482	0.00438058	0.00456337	0.0155299	0.00298895	0
FAM229A	0.0212735	0.0161545	0.0176133	0.0212581	0.0253525	0.0198642	0.0196982	0.00811771	0.0234738	0.0242456	0.0157552	0.00899838			FAM229A	0.00759647	0.0306641	0.0448284	0.0163694	0.0119558	0.0325519
BSDC1	0.625764	0.822429	0.744992	0.70061	0.65789	0.673302	0.675458	0.816244	0.714505	0.470139	0.278991	0.615011			BSDC1	0.123684	0.196784	0.111534	0.141448	0.0981372	0.118001
ZBTB8B	0.00252397	0.00199663	0.00383657	0.00417895	0.00566536	0.00245938	0.00158857	0.00364468	0.00487532	0.00305077	0.000885124	0.0018364			ZBTB8B	0.000552471	0.000547573	0.00496602	0.00146905	0.000622698	0
ZBTB8A	0.140801	0.119253	0.116318	0.111015	0.103534	0.120699	0.136934	0.130215	0.119355	0.193483	0.00938231	0.143056			ZBTB8A	0.101586	0.154826	0.127103	0.162225	0.0201754	0.0813797
ZBTB8OS	0.106007	0.113808	0.139512	0.130819	0.143758	0.125239	0.12359	0.121931	0.176234	0.175339	0.15649	0.086311			ZBTB8OS	0.688517	0.837034	0.883951	1.11165	0.579732	0.809728
RBBP4	1.86521	2.0803	1.87172	1.86163	1.8149	1.82089	1.59857	2.05577	1.38441	5.37015	3.0273	0.64825			RBBP4	0.694041	1.01965	0.605586	2.03715	1.32622	0.345864
SYNC	0.218684	0.18968	0.21415	0.169883	0.170102	0.20602	0.219699	0.19615	0.069699	0.014451	0	1.72952			SYNC	0.106558	0.196305	0.0720744	0.101364	0.181081	0.447588
KIAA1522	3.3064	2.85844	2.8933	2.85804	2.94188	3.01898	3.76045	2.84931	3.66624	0.120425	0.0125688	0.433208			KIAA1522	0.170644	0.198837	0.159718	0.0222456	0.00635152	0.0895177
S100PBP	0.220306	0.170258	0.228102	0.198409	0.218258	0.200156	0.265291	0.193003	0.258934	0.428713	0.219334	0.227347			S100PBP	0.111254	0.109994	0.0999914	0.221197	0.173982	0.0854487
FNDC5	0.0054085	0.00181512	0.00558047	0.00290709	0.00722333	0.00510794	0.0084194	0.00364468	0.00993121	0.00176623	0.00123917	0.00385645			FNDC5	0.00966824	0.00177961	0.00684505	0	0.00161901	0.00406899
HPCA	0	0.000726046	0.00104634	0.00127185	0.00254941	0.00170265	0.000635426	0.000165667	0.00433362	0.000160567	0.00265537	0.000367281			HPCA	0.000276235	0.000684466	0.00657662	0.000419728	0.000747237	0
TMEM54	0.627026	0.530558	0.647334	0.615577	0.628855	0.626763	0.830661	0.537591	0.708727	0.0777143	0.0169944	0.121386			TMEM54	1.2896	0.946275	1.14098	0.189927	0.0621452	0.773107
RNF19B	0.183168	0.256839	0.197758	0.209856	0.183982	0.198453	0.15425	0.202943	0.227334	0.253695	0.197383	0.0991658			RNF19B	0.033977	0.076934	0.0460363	0.0757609	0.0496913	0.0488278
AK2	1.58307	1.55047	1.54038	1.59854	1.54962	1.77813	1.43257	1.03161	0.978675	3.85167	6.02504	0.607666			AK2	0.772492	0.581865	0.748661	1.11207	1.86261	0.687659
AZIN2	0.00685077	0.00580837	0.0127304	0.0101748	0.0083564	0.0115402	0.00460684	0.00132534	0.00704213	0.0393388	0.0265537	0.0202004			AZIN2	0.00172647	0.000889806	0.000671083	0.0272823	0.0175601	0.012207
TRIM62	0.164238	0.230701	0.192003	0.188053	0.211176	0.176697	0.149484	0.254134	0.314007	0.11609	0.0485048	0.11551			TRIM62	0.0121544	0.0364136	0.02228	0.0186779	0.00647606	0.0284829
ZNF362	0.27962	0.496616	0.316517	0.366294	0.359184	0.292477	0.152502	0.510918	0.336939	0.458579	0.123386	0.257831			ZNF362	0.0234109	0.115743	0.0660346	0.110598	0.0305122	0.0610348
PHC2	0.560501	0.961648	0.724589	0.744216	0.597695	0.663275	0.405879	1.10318	0.623138	1.03244	0.704913	0.891023			PHC2	0.0691279	0.19829	0.0797247	0.16999	0.132261	0.256346
ZSCAN20	0.0369581	0.0194217	0.0291231	0.0243469	0.0297431	0.0312152	0.0357427	0.0120937	0.0397248	0.0544321	0.0263767	0.0451755			ZSCAN20	0.00635341	0.00314854	0.00536867	0.0165792	0.00921593	0
SMIM12	0.263394	0.317101	0.302915	0.29725	0.286384	0.282261	0.311518	0.323714	0.277893	0.453119	0.506645	0.277113			SMIM12	0.47768	0.498497	0.372317	0.606717	0.426797	0.687659
GJB5	0.0140621	0.00235965	0.0109865	0.00744943	0.00722333	0.0109726	0.0200159	0.000331335	0.00541702	0	0	0.000550921			GJB5	0.0132593	0.000342233	0.000134217	0.000209864	0.00012454	0.00406899
GJB3	0.014603	0.00580837	0.0158695	0.0161707	0.0225198	0.0111618	0.010008	0.000497002	0.0411694	0.000160567	0.00035405	0.000734561			GJB3	0.00435071	0.000547573	0.0148981	0	0	0.00406899
DLGAP3	0.0111776	0.0177881	0.0207524	0.0203497	0.0249276	0.0136212	0.00301828	0.00844904	0.0444196	0.0178229	0.0111526	0			DLGAP3	0.001174	0.00355922	0.00603975	0.00419728	0.00012454	0.00406899
TMEM35B	0.0380398	0.031583	0.0591181	0.0421529	0.0481555	0.0503227	0.042097	0.00298201	0.0769217	0.129898	0.120731	0.127263			TMEM35B	0.142537	0.0143053	0.143612	0.262959	0.328784	0.248208
ZMYM6	0.161354	0.131959	0.156951	0.148989	0.140643	0.153049	0.166164	0.128392	0.15926	0.26622	0.155428	0.1493			ZMYM6	0.0561448	0.0620126	0.0453652	0.109969	0.0773391	0.0325519
ZMYM1	0.202458	0.137949	0.150847	0.142266	0.154664	0.164022	0.210326	0.139492	0.119897	0.287736	0.0762977	0.0695997			ZMYM1	0.16512	0.155169	0.140391	0.278489	0.15829	0.0651038
SFPQ	3.93487	4.58625	4.39008	4.55796	4.59248	4.19702	3.9039	4.37727	4.05085	6.93391	5.77915	1.30164			SFPQ	1.87681	2.79365	2.07794	4.45163	2.13087	0.80159
ZMYM4	0.707613	0.688655	0.606178	0.599407	0.629138	0.63906	0.513742	0.723138	0.546758	0.999207	0.626137	0.637599			ZMYM4	0.242466	0.409585	0.260917	0.487094	0.395538	0.227863
KIAA0319L	0.855625	0.786127	0.71709	0.708968	0.67616	0.778866	0.897699	0.783441	0.563912	0.253535	0.367326	0.478934			KIAA0319L	0.17465	0.254553	0.158107	0.112697	0.214831	0.19938
NCDN	0.500647	0.440529	0.550722	0.540538	0.632112	0.508334	0.589676	0.359001	0.719742	0.315353	0.510363	0.653209			NCDN	0.0546946	0.0574952	0.0850934	0.0707241	0.0562919	0.126139
TFAP2E	0.0140621	0.0119798	0.0127304	0.0118101	0.00920621	0.0168373	0.0216045	0.0152414	0.00758383	0.00802834	0.0276159	0.00385645			TFAP2E	0.00241706	0.00184806	0.0008053	0.00146905	0.00971409	0
PSMB2	1.29353	1.4815	1.44743	1.5384	1.45671	1.47241	1.15711	1.41712	1.27679	3.26143	3.34772	0.729787			PSMB2	1.59533	2.25826	2.17149	4.851	2.64485	1.56249
C1ORF216	0.183529	0.222715	0.193224	0.189688	0.183416	0.215101	0.188245	0.199132	0.214695	0.101478	0.424151	0.352222			C1ORF216	0.0345985	0.0503767	0.0338226	0.0258133	0.092782	0.113932
CLSPN	0.537065	0.619862	0.523866	0.553983	0.587356	0.464822	0.34043	0.796695	0.509742	1.2285	0.669154	0.0415027			CLSPN	0.428165	0.945727	0.698464	1.81868	0.665664	0.256346
AGO4	0.164419	0.189498	0.153288	0.166795	0.119539	0.150211	0.119619	0.190021	0.0971453	0.25498	0.0872732	0.136628			AGO4	0.0210629	0.0516088	0.019193	0.0629592	0.0530539	0.0284829
AGO1	0.617291	0.747646	0.570254	0.582327	0.594013	0.598575	0.438127	0.841425	0.557231	0.915551	0.453006	0.403274			AGO1	0.0665037	0.192472	0.109252	0.252256	0.180458	0.130208
AGO3	0.211112	0.193854	0.208221	0.207312	0.222082	0.222479	0.166482	0.138167	0.226793	0.503698	0.28324	0.202004			AGO3	0.0794867	0.10048	0.111131	0.378385	0.299269	0.0895177
TEKT2	0.00180283	0.0101646	0.00575486	0.00490572	0.00594863	0.0143779	0.00047657	0	0	0.000160567	0.197206	0			TEKT2	0.00158835	0.000958253	0.0008053	0.000629592	0.424555	0.0325519
TRAPPC3	0.373547	0.428186	0.44574	0.408992	0.422211	0.39123	0.370771	0.40572	0.468933	0.862886	0.561169	0.44037			TRAPPC3	0.591765	0.930669	0.664775	1.28479	0.639635	1.11897
MAP7D1	0.996607	1.28129	1.10511	1.0511	1.01523	1.10748	0.694839	1.18916	1.21016	2.34203	1.56632	2.65066			MAP7D1	0.100757	0.203766	0.104823	0.33977	0.173484	0.419106
THRAP3	2.13095	2.11044	1.91183	2.00372	2.09562	1.9414	1.61573	1.87933	1.81145	3.06843	2.36275	1.16924			THRAP3	1.33843	2.22903	1.55369	3.50536	2.02265	1.04166
SH3D21	0.032451	0.079139	0.076557	0.0768563	0.0756325	0.0525928	0.0184274	0.121766	0.104729	0.0611759	0.0109755	0.0348917			SH3D21	0.00732024	0.0328544	0.0326147	0.0310599	0.0122049	0.0244139
EVA1B	0.0149635	0.0651627	0.0566766	0.0543263	0.0603361	0.0501335	0.000635426	0.0550016	0.122966	0.0231216	0.0920529	0.489218			EVA1B	0.00103588	0.145518	0.1824	0.0572928	0.161528	1.21256
STK40	0.485143	0.456683	0.479397	0.452235	0.45507	0.421121	0.41684	0.492529	0.614651	1.19349	0.983196	0.210819			STK40	0.070371	0.131281	0.0806642	0.257923	0.123668	0.109863
LSM10	0.154864	0.222533	0.200374	0.211128	0.186674	0.179345	0.12915	0.246016	0.236363	0.480094	0.322185	0.148565			LSM10	0.554266	1.04114	0.762619	1.34544	0.527799	1.4038
OSCP1	0.0304679	0.0226889	0.0392377	0.0261639	0.0260606	0.035188	0.0438444	0.0122594	0.0357523	0.0306682	0.00531074	0.0455428			OSCP1	0.0604265	0.0207393	0.0336884	0.0327388	0.0059779	0.0569658
MRPS15	0.535983	0.703902	0.610189	0.668995	0.589056	0.595359	0.536777	0.710879	0.475253	0.960349	1.27759	0.331471			MRPS15	1.67454	2.29152	1.64147	2.17503	2.1899	1.72525
CSF3R	0.0248791	0.0473745	0.0202292	0.0514192	0.0279019	0.0525928	0.000158857	0.00115967	0.000541702	0	0.300588	0			CSF3R	0.00110494	0.00198495	0.00040265	0.000629592	0.193161	0.00813797
GRIK3	0.568073	0.0816802	0.295067	0.22857	0.28086	0.358123	0.534553	0.00447302	0.0393637	0	0.00460264	0			GRIK3	0.0214082	0.000479126	0.00939517	0.000209864	0.000747237	0.00406899
LINC01137	0.0317299	0.0194217	0.0347035	0.0357936	0.0354085	0.0410527	0.0622718	0.0150757	0.0507394	0.0443164	0.00177025	0.0218532			LINC01137	0.0673324	0.0235456	0.0487207	0.0507871	0.00672514	0.0651038
ZC3H12A	0.0769811	0.0764164	0.107598	0.108834	0.131295	0.0853215	0.0849883	0.0497002	0.153663	0.114163	0.121262	0.0683142			ZC3H12A	0.0185768	0.0201233	0.0487207	0.0266527	0.0296404	0.0406899
MEAF6	0.478292	0.563956	0.566417	0.566338	0.536226	0.563198	0.598731	0.582321	0.531049	0.785492	0.687564	0.261504			MEAF6	0.710201	0.823892	0.615652	0.865898	0.603643	0.671383
SNIP1	0.212194	0.188954	0.194444	0.207131	0.209335	0.213966	0.189675	0.175442	0.206569	0.310054	0.23084	0.156094			SNIP1	0.105246	0.140316	0.113816	0.218049	0.168378	0.0935867
DNALI1	0.362009	0.0502787	0.206129	0.153894	0.138235	0.267505	0.614775	0.00066267	0.00180567	0.0004817	0.000885124	0.0227714			DNALI1	0.899008	0.00705	0.0131532	0.00440714	0.00186809	0.0610348
GNL2	0.626305	0.737119	0.648206	0.630658	0.641743	0.684842	0.576491	0.645606	0.560301	1.20008	1.2829	0.327063			GNL2	0.227825	0.280973	0.185085	0.538301	0.448218	0.12207
C1ORF109	0.176137	0.14648	0.181714	0.150442	0.156364	0.166292	0.207308	0.151089	0.158538	0.494545	0.24571	0.110368			C1ORF109	0.103174	0.133676	0.117574	0.310389	0.134378	0.0691728
CDCA8	0.840301	0.636198	0.790334	0.752756	0.80873	0.779055	0.963307	0.53113	0.522562	1.33768	0.941949	0.0493993			CDCA8	0.566697	0.376456	0.482106	0.83253	0.453822	0.0732417
EPHA10	0.0450709	0.0223259	0.0448181	0.0410627	0.0635936	0.0478633	0.0679906	0.0114311	0.0940756	0.0879906	0.000177025	0.000367281			EPHA10	0.00524847	0.000752913	0.00818722	0.00965374	0.00012454	0
MANEAL	0.427452	0.317101	0.456203	0.466044	0.57206	0.420364	0.505958	0.339618	0.622777	0.232501	0	0.0378299			MANEAL	0.0767934	0.0491447	0.126432	0.0438616	0.00174355	0.0244139
YRDC	0.256183	0.32545	0.338665	0.335406	0.341479	0.308368	0.174901	0.286273	0.319965	1.1275	0.701726	0.106511			YRDC	0.179622	0.259207	0.292592	0.849739	0.413098	0.170897
C1ORF122	0.689044	0.663606	0.832885	0.819982	0.849379	0.792866	0.922163	0.577848	0.885322	0.363041	0.560283	0.579202			C1ORF122	2.26907	1.67906	2.13364	0.790557	0.59916	2.91746
MTF1	0.237614	0.225437	0.208744	0.215488	0.247576	0.206966	0.247181	0.217356	0.280963	0.315032	0.214731	0.223858			MTF1	0.0743073	0.0919238	0.0747587	0.132214	0.100877	0.0691728
INPP5B	0.105646	0.113808	0.122421	0.115375	0.140501	0.128266	0.102939	0.0939334	0.105451	0.304916	0.256863	0.171153			INPP5B	0.0219607	0.0266257	0.025367	0.0780694	0.0773391	0.0203449
SF3A3	1.03699	1.06112	1.05279	1.05237	1.13109	1.06132	0.921051	0.88102	0.930644	2.95796	2.54863	0.481505			SF3A3	0.515317	0.621769	0.578877	1.57587	1.04601	0.268553
FHL3	0.0524625	0.0664332	0.0669656	0.0728591	0.0654349	0.0715111	0.054329	0.0270038	0.0390026	0.176623	0.386091	0.307598			FHL3	0.0312837	0.0266257	0.0226826	0.119832	0.19204	0.138346
UTP11	0.344702	0.374821	0.422197	0.411354	0.38751	0.393879	0.371566	0.315762	0.371427	1.05508	1.05595	0.211737			UTP11	0.574431	0.533268	0.542504	1.39832	0.945006	0.488278
POU3F1	0.00558879	0.0108907	0.00924265	0.00581419	0.00453229	0.00472957	0.00127085	0.0119281	0.00433362	0.0118819	0.00035405	0			POU3F1	0.00062153	0.0132786	0.00268433	0.00902415	0.000249079	0
RRAGC	0.372285	0.342149	0.376856	0.341584	0.316269	0.358502	0.451629	0.344754	0.368538	0.307164	0.18446	0.886616			RRAGC	0.230242	0.277688	0.172737	0.193914	0.148327	0.590003
MYCBP	0.393379	0.345235	0.394469	0.383373	0.411022	0.397284	0.434632	0.298533	0.381719	0.6572	0.654815	0.0459101			MYCBP	0.494599	0.386244	0.499823	0.746066	0.847367	0.329588
RHBDL2	0.0331722	0.00635291	0.0191829	0.0147172	0.0171377	0.0355664	0.0505164	0.000497002	0.000180567	0	0	0.016344			RHBDL2	0.0600812	0.00143738	0.00147638	0.00146905	0.00199263	0.0162759
AKIRIN1	0.593674	0.594813	0.614375	0.593411	0.582682	0.639627	0.590788	0.467845	0.637222	1.01703	1.0425	0.531271			AKIRIN1	0.303583	0.39699	0.299706	0.53935	0.675378	0.297036
NDUFS5	1.09991	1.20161	1.17277	1.1712	1.1706	1.23782	1.12312	1.07468	1.24664	1.61514	2.49428	0.685713			NDUFS5	8.0582	7.6214	7.29911	8.51502	9.15677	8.41466
MACF1	1.87008	2.71324	1.92142	1.98645	1.94605	1.72932	0.509771	3.25222	1.02021	4.45348	0.818917	4.03568			MACF1	0.156211	1.1961	0.360909	2.28248	0.653335	0.92366
BMP8A	0.0160452	0.0208738	0.0219731	0.0212581	0.0267688	0.0145671	0.0181097	0.0221994	0.0287102	0.0664746	0.00778909	0.000918202			BMP8A	0.000483412	0.00266942	0.00348963	0.0119622	0.00136994	0
PABPC4	2.78989	3.65002	2.9008	2.94053	2.47944	2.87672	2.41446	4.24838	2.09061	3.92313	3.08059	2.89454			PABPC4	0.870211	1.91438	0.599009	1.67241	1.0541	0.862625
HEYL	0.00919446	0.00707895	0.0127304	0.00944806	0.0165712	0.00586467	0	0	0.0249183	0.148043	0.00318645	0.00275461			HEYL	6.90588e-05	6.84466e-05	0.00295277	0.0214061	0.00136994	0
HPCAL4	0.00306482	0.00199663	0.00418535	0.00199863	0.00198288	0.000945915	0.000635426	0.000331335	0.00162511	0.0406234	0	0			HPCAL4	0	0.00020534	0.00040265	0.00965374	0	0
PPIE	0.453052	0.753273	0.550548	0.588505	0.502376	0.556387	0.439239	0.79189	0.412777	0.803797	0.745628	0.196679			PPIE	0.496533	1.01363	0.463584	0.86401	0.763926	0.451657
BMP8B	0.0980742	0.0491896	0.0727205	0.0690435	0.070817	0.0834297	0.131216	0.0563269	0.0572399	0.0244061	0.00725802	0			BMP8B	0.019958	0.0103354	0.0115426	0.00566633	0.00224171	0.00813797
OXCT2	0.010817	0.00562686	0.00697558	0.0083579	0.00849804	0.0109726	0.0139794	0.0119281	0.00469475	0.00979457	0.00194727	0.0128548			OXCT2	0.00214082	0.00383301	0.00120795	0.00734524	0.000747237	0.012207
TRIT1	0.168745	0.194399	0.192875	0.187689	0.172085	0.186156	0.163305	0.169146	0.12423	0.473832	0.356351	0.0918202			TRIT1	0.0667799	0.104039	0.0569079	0.266947	0.269005	0.0406899
MYCL	0.0984348	0.166628	0.120852	0.13518	0.103959	0.101402	0.0737095	0.181903	0.0749355	0.0912019	0.00265537	0.00789653			MYCL	0.0189912	0.0542782	0.0151665	0.0251837	0.00249079	0.0162759
MFSD2A	0.0760796	0.219992	0.116841	0.13736	0.0801648	0.108969	0.0120731	0.271198	0.00993121	0.201832	0.189594	0.0203841			MFSD2A	0.00925389	0.185696	0.00818722	0.112487	0.0662551	0.0244139
CAP1	2.46051	2.93976	2.57085	2.48902	2.31118	2.48813	2.26657	3.31832	2.73957	3.21358	2.0549	4.16753			CAP1	0.887959	1.90111	0.789731	1.42875	1.08935	1.76187
PPT1	2.1973	2.03093	1.93311	1.9423	1.87155	2.05888	2.27101	2.18267	1.34017	1.91171	1.29564	0.608033			PPT1	0.477266	0.626013	0.376612	0.407556	0.370879	0.410968
RLF	0.465131	0.589187	0.386447	0.40554	0.337655	0.381582	0.268468	0.770519	0.26742	0.427589	0.256509	0.181253			RLF	0.129347	0.431967	0.113816	0.21637	0.249826	0.0976557
ZMPSTE24	1.26072	1.56953	1.22997	1.2664	1.06183	1.22553	1.05036	2.01568	0.89742	1.18466	0.725625	0.722441			ZMPSTE24	0.399713	0.867356	0.319704	0.460441	0.212091	0.297036
COL9A2	0.328657	0.463944	0.334828	0.363205	0.243044	0.33807	0.302145	0.548856	0.128925	0.0536293	0.0177025	0.00844746			COL9A2	0.0895003	0.276045	0.0315409	0.021616	0.0102122	0.0528968
SMAP2	0.474686	0.728406	0.522122	0.57942	0.493594	0.541063	0.32375	0.736061	0.425958	0.614007	0.80741	0.290152			SMAP2	0.2473	0.777964	0.310846	0.57083	0.847243	0.455726
ZFP69B	0.0351553	0.0402956	0.0367962	0.0348851	0.0276186	0.033107	0.0216045	0.0631193	0.020043	0.106616	0.00601884	0.0304843			ZFP69B	0.0146405	0.0537306	0.0144954	0.109129	0.00797053	0.012207
ZFP69	0.0210932	0.0575392	0.0336572	0.0376105	0.0321509	0.0266748	0.001112	0.064776	0.0449613	0.0019268	0.0709869	0.0222205			ZFP69	0.000207177	0.0150583	0.00912674	0.00104932	0.0191791	0.00406899
EXO5	0.1015	0.13087	0.11998	0.12773	0.0961695	0.115591	0.118348	0.164839	0.0854084	0.150933	0.0451413	0.049032			EXO5	0.042195	0.0811777	0.0358359	0.0648479	0.0224171	0.0406899
ZNF684	0.0207326	0.0292234	0.0226706	0.0254371	0.0177042	0.0206209	0.0247816	0.0382692	0.0182373	0.0666352	0.050098	0.00991658			ZNF684	0.0229966	0.0479126	0.0287224	0.105562	0.0571637	0.0203449
RIMS3	0.0859952	0.112719	0.0847533	0.0734041	0.0882379	0.0792676	0.0455919	0.135847	0.0687962	0.504822	0.0122147	0.0192822			RIMS3	0.00359106	0.0355238	0.0064424	0.0648479	0.00386073	0.012207
NFYC	0.398967	0.569039	0.463702	0.482759	0.45422	0.432851	0.338841	0.613964	0.400318	0.849398	0.538863	0.189884			NFYC	0.129071	0.297606	0.156094	0.441554	0.193161	0.187173
KCNQ4	0.0319102	0.0368469	0.0338316	0.0383373	0.0342754	0.0340529	0.0384433	0.0725623	0.0218487	0.0109185	0.00495669	0.00312189			KCNQ4	0.00718212	0.0106092	0.00308698	0.00482687	0.00149447	0.012207
CITED4	0.582496	0.689199	0.640707	0.695704	0.5426	0.672924	0.578079	0.755278	0.224265	0.0072255	0.224467	0.0499502			CITED4	1.31509	1.55442	0.606659	0.0497377	0.486078	0.712072
CTPS1	0.579431	0.793932	0.722496	0.687346	0.739754	0.642465	0.4224	0.830657	0.681642	1.91958	1.35867	0.366179			CTPS1	0.16878	0.370091	0.210989	0.778175	0.444606	0.101725
SLFNL1-AS1	0.00847332	0.0108907	0.00854509	0.00763112	0.00934784	0.0109726	0.00460684	0.0162354	0.00216681	0.0176623	0.0132769	0.00532557			SLFNL1-AS1	0.00151929	0.00465437	0.00187903	0.0098636	0.0109595	0
SLFNL1	0.00883389	0.0101646	0.00645241	0.00690435	0.00538209	0.0088916	0.00540113	0.0178921	0.00433362	0.0117214	0.00955934	0.00312189			SLFNL1	0.000345294	0.00116359	0.000536867	0.00125918	0.00249079	0
SCMH1	0.344522	0.510048	0.386447	0.403904	0.304513	0.381393	0.254488	0.524172	0.179484	0.623962	0.743681	0.293641			SCMH1	0.0650534	0.15599	0.0316751	0.163484	0.164766	0.0528968
FOXO6	0.121331	0.329625	0.18712	0.223301	0.182991	0.166103	0.0849883	0.416157	0.138856	0.0553955	0.0201808	0.00293825			FOXO6	0.0109113	0.081383	0.0265749	0.0174187	0.00323803	0.0244139
EDN2	0.00901417	0.0323091	0.0240658	0.0243469	0.0147299	0.0126753	0.00921368	0.065273	0.00577816	0	0.000177025	0			EDN2	0.00538659	0.0703631	0.00536867	0.000209864	0.000747237	0
HIVEP3	0.198492	0.0958381	0.131315	0.119918	0.120247	0.139995	0.167911	0.0829994	0.135245	0.411051	0.00247835	0.0730889			HIVEP3	0.11077	0.0651612	0.0646924	0.209444	0.00523066	0.0284829
FOXJ3	0.860313	1.15096	0.853986	0.879214	0.792017	0.788514	0.556157	1.26901	0.590094	0.929842	0.570905	0.341204			FOXJ3	0.166363	0.467833	0.176092	0.352571	0.202003	0.170897
RIMKLA	0.0602147	0.078776	0.0666168	0.0592321	0.06501	0.0488092	0.0344719	0.112654	0.0527257	0.247433	0.00106215	0.000367281			RIMKLA	0.02348	0.0897335	0.0327489	0.158867	0.00211717	0.012207
ZMYND12	0.00630992	0.0119798	0.00732436	0.00708604	0.00623189	0.00624304	0.000794283	0.0243531	0.00541702	0.0014451	0.00601884	0.00220368			ZMYND12	0.00062153	0.0164272	0.00268433	0.00209864	0.0072233	0.012207
PPCS	0.431418	0.559782	0.506079	0.499294	0.433258	0.454228	0.455283	0.659853	0.447265	0.333176	0.315989	0.245343			PPCS	0.748045	1.10233	0.640482	0.537461	0.536516	0.769038
CCDC30	0.0185692	0.0136134	0.0184853	0.0114467	0.0141634	0.0124861	0.0187451	0.0154071	0.00758383	0.0052987	0.00778909	0.0086311			CCDC30	0.0196127	0.024367	0.0221458	0.0102833	0.0317576	0.0162759
PPIH	0.217602	0.288603	0.275536	0.289619	0.274203	0.282639	0.168706	0.24817	0.19718	0.941884	1.05702	0.0611522			PPIH	0.520151	0.808697	0.692424	2.11879	1.6154	0.378416
YBX1	7.91859	12.8568	9.57817	10.4861	10.096	10.0621	4.88436	12.1858	8.87633	21.599	27.3546	6.08492			YBX1	6.17635	15.783	9.89888	26.5975	24.9065	10.6648
P3H1	0.159551	0.2258	0.217638	0.210764	0.206927	0.224371	0.095314	0.182069	0.212167	0.497275	0.713233	2.01178			P3H1	0.0146405	0.0313486	0.0234879	0.12403	0.131389	0.211587
C1ORF50	0.119889	0.148295	0.134106	0.126459	0.125346	0.121455	0.0943608	0.169809	0.144273	0.179032	0.104445	0.0684978			C1ORF50	0.230311	0.348667	0.289774	0.40126	0.223424	0.288898
TMEM269	0.00594936	0.00834953	0.00401096	0.00399726	0.00410738	0.00416202	0.00142971	0.00878038	0.000902837	0.00272963	0.00371752	0.0018364			TMEM269	0.000483412	0.00417524	0.000134217	0.000839456	0.00448342	0.00406899
SVBP	0.0557076	0.11762	0.073418	0.0944806	0.0672761	0.0637546	0.0316125	0.132037	0.0902837	0.162815	0.130113	0.0580303			SVBP	0.1328	0.775569	0.258636	0.551522	0.306741	0.606279
ERMAP	0.102762	0.133411	0.11719	0.124097	0.104667	0.115023	0.102939	0.125907	0.131453	0.0842975	0.0447873	0.164358			ERMAP	0.0326648	0.0755651	0.0387886	0.0329486	0.0325048	0.0447588
ZNF691	0.0558879	0.0789575	0.0495266	0.0615941	0.0511299	0.05789	0.0562352	0.119115	0.0355718	0.109988	0.0727572	0.0295661			ZNF691	0.0261042	0.0537306	0.0204009	0.0442813	0.0291423	0.0447588
SLC2A1	1.00526	2.06923	1.51143	1.74607	1.53135	1.3695	0.500716	2.07962	1.22822	0.934659	1.31406	1.01021			SLC2A1	0.0643628	0.373719	0.211526	0.182582	0.369883	0.215656
SLC2A1-AS1	0.0104564	0.00980163	0.0101146	0.00763112	0.00736497	0.00851323	0.010008	0.0185548	0.00162511	0.00176623	0	0.00440737			SLC2A1-AS1	0.0200961	0.0691995	0.0153007	0.00923401	0.0047325	0.0447588
FAM183A	0.0021634	0.000363023	0.000871948	0	0.00283268	0.000378366	0.000635426	0.000331335	0.00072227	0	0	0.000550921			FAM183A	0.00911577	0.00479126	0.00858987	0.000209864	0.00012454	0.00406899
EBNA1BP2	0.77576	0.81898	0.875087	0.903198	0.881105	0.835999	0.742496	0.792222	0.971091	2.31826	2.26698	0.398683			EBNA1BP2	0.875597	0.840935	1.09642	2.74124	1.23269	0.533037
CFAP57	0.00450709	0.00235965	0.00313901	0.00363387	0.00368248	0.00264856	0.00698969	0.000828337	0.00306965	0.000160567	0.00035405	0.00459101			CFAP57	0.00283141	0.00116359	0.0008053	0.000209864	0	0.00406899
TMEM125	0.206785	0.125606	0.185027	0.166976	0.174068	0.186913	0.266561	0.0949275	0.154927	0	0	0			TMEM125	0.309522	0.126421	0.198238	0.00356769	0.00224171	0.0447588
C1ORF210	0.0982545	0.0909373	0.115446	0.0970243	0.0947531	0.0874025	0.122955	0.0952588	0.110507	0	0	0.00018364			C1ORF210	0.150065	0.0863112	0.0707322	0.0023085	0.00161901	0.0366209
TIE1	0.00504794	0.0110722	0.0066268	0.0123552	0.00764823	0.0119185	0.000317713	0.000165667	0.00072227	0.00272963	0.071164	0.0018364			TIE1	0.000552471	0.00041068	0	0	0.0178092	0
CDC20	1.47472	1.84125	1.67571	1.77714	1.61788	1.6563	1.62256	1.88397	1.09424	3.16204	2.25122	0.118815			CDC20	0.795005	0.911778	0.654843	1.20903	0.583842	0.126139
ELOVL1	1.04492	0.855827	1.0486	0.950802	0.967926	1.05886	1.33567	0.924756	1.13595	0.605818	0.976823	0.870639			ELOVL1	0.600398	0.535253	0.492307	0.299686	0.371377	0.7609
MED8	0.328477	0.394243	0.350174	0.34122	0.312728	0.349042	0.380938	0.477951	0.291436	0.341847	0.397067	0.304659			MED8	0.628919	0.905207	0.409764	0.498217	0.408365	0.646969
SZT2	0.462968	0.387527	0.377205	0.355029	0.355784	0.384609	0.367118	0.464532	0.252614	0.285648	0.210305	0.435044			SZT2	0.0543493	0.0793296	0.0579816	0.0935993	0.0853096	0.0447588
HYI	0.0643612	0.15247	0.119457	0.116829	0.119964	0.110483	0.0633838	0.188861	0.161788	0.00128453	0.0256686	0.149667			HYI	0.141225	0.395074	0.234745	0.00356769	0.00510612	0.415037
PTPRF	7.37197	8.78915	6.35668	6.82113	5.80614	6.54478	5.70883	10.91	5.0223	0.483145	0.00407157	0.993494			PTPRF	0.469807	1.26175	0.408556	0.0839456	0.012703	0.488278
KDM4A	0.753585	1.33229	0.890608	0.964974	0.865667	0.852647	0.510565	1.50459	0.957729	0.701355	0.53727	0.501705			KDM4A	0.0840446	0.389461	0.143612	0.192865	0.140481	0.0895177
ST3GAL3	0.0663443	0.0914818	0.0735924	0.0757662	0.0804481	0.0766191	0.0401907	0.075213	0.0272657	0.194286	0.13684	0.133507			ST3GAL3	0.0205795	0.0451748	0.0230853	0.129276	0.128525	0.0691728
ARTN	0.0573302	0.04683	0.0585949	0.0590504	0.0372497	0.0611061	0.0940431	0.0594746	0.00343078	0.00353247	0.00389455	0.00146912			ARTN	0.10787	0.108556	0.0132875	0.00482687	0.00547974	0.0325519
IPO13	0.563927	0.589005	0.557698	0.550349	0.509316	0.545604	0.567754	0.664327	0.430292	0.435617	0.468762	0.496196			IPO13	0.0763791	0.137852	0.0688532	0.0791187	0.0764673	0.109863
DPH2	0.374449	0.457409	0.428998	0.434066	0.443314	0.415256	0.319461	0.504292	0.456474	0.828685	0.862642	0.127814			DPH2	0.0782437	0.130596	0.115024	0.26191	0.154927	0.113932
ATP6V0B	0.897271	1.22938	1.16981	1.18064	0.993137	1.07323	1.13741	1.37935	0.800094	1.67616	3.13688	0.508684			ATP6V0B	3.44624	4.53295	2.90525	3.6254	4.0225	4.19512
B4GALT2	0.663804	0.853286	0.720752	0.723503	0.634662	0.738381	0.624783	0.924093	0.495838	0.336066	0.617817	1.23774			B4GALT2	0.180175	0.275908	0.154618	0.108919	0.156297	0.378416
CCDC24	0.0488568	0.0444703	0.0531888	0.0552348	0.0589197	0.0556198	0.0665609	0.061794	0.0435167	0.0244061	0.0102674	0.0214859			CCDC24	0.0505511	0.0621495	0.0437546	0.0211963	0.017311	0.0406899
SLC6A9	0.14603	0.244678	0.160264	0.190051	0.143192	0.158535	0.12232	0.368113	0.150593	0.0261724	0.00318645	0.343224			SLC6A9	0.0136737	0.0595486	0.0126164	0.00776496	0.000747237	0.0284829
DMAP1	0.263214	0.398781	0.343024	0.336133	0.287092	0.306098	0.255918	0.479939	0.198444	0.401898	0.410166	0.157563			DMAP1	0.17907	0.437374	0.181595	0.342498	0.213585	0.211587
ERI3	0.602507	0.813716	0.672621	0.730044	0.583815	0.664789	0.570772	0.927903	0.412777	0.833983	0.773775	0.43688			ERI3	0.533549	1.0076	0.53029	0.879749	0.658565	0.724279
RNF220	0.546079	0.875793	0.664599	0.759297	0.642876	0.638114	0.375696	1.01007	0.484462	0.798177	1.20713	0.40107			RNF220	0.129209	0.396717	0.297156	0.432949	0.404629	0.260415
TMEM53	0.0466934	0.0720601	0.0498754	0.0601405	0.0538209	0.0631871	0.0595712	0.0601373	0.0650043	0.0851004	0.0670924	0.0380135			TMEM53	0.044543	0.0929505	0.0590553	0.0984262	0.113705	0.0976557
ARMH1	0.00576907	0.0110722	0.0109865	0.0141721	0.00694006	0.0174048	0.00222399	0	0.00198624	0.00738607	0.0860341	0.00918202			ARMH1	0.00345294	0.00239563	0.00429493	0.0155299	0.290551	0.0366209
KIF2C	1.04691	1.21086	1.09412	1.10978	1.01212	1.10256	1.01875	1.19927	0.585941	1.44783	1.22979	0.0655596			KIF2C	0.367117	0.579743	0.320778	0.615741	0.628178	0.0976557
RPS8	7.65015	9.17977	8.58101	9.45006	9.18964	8.59628	7.36618	8.46064	8.8339	16.9303	16.9243	6.13322			RPS8	40.0434	45.4614	48.5454	60.1841	69.0224	47.8675
PLK3	0.0288454	0.0914818	0.057723	0.058687	0.0502801	0.0556198	0.00651312	0.0495346	0.0420722	0.130701	0.049921	0.167296			PLK3	0.00414353	0.051951	0.0175824	0.0495279	0.017311	0.170897
PTCH2	0.00162255	0.00381174	0.00313901	0.00218032	0.00226614	0.00359448	0.000158857	0.00149101	0.00234738	0.0091523	0.00761207	0.0086311			PTCH2	0.00172647	0.0010267	0.00442915	0.0142707	0.00859323	0
EIF2B3	0.251676	0.299676	0.255306	0.265454	0.238228	0.264667	0.254488	0.335974	0.234015	0.385039	0.425745	0.187864			EIF2B3	0.298818	0.413623	0.274742	0.464219	0.404878	0.256346
HECTD3	0.505695	0.467574	0.479571	0.449328	0.418528	0.45158	0.499128	0.56708	0.512089	0.347627	0.307846	0.408232			HECTD3	0.0435761	0.0809724	0.0445599	0.0679959	0.0434643	0.101725
UROD	0.384364	0.34941	0.409816	0.359026	0.36839	0.429824	0.511201	0.281138	0.282588	0.614489	0.691459	0.63613			UROD	0.363595	0.250994	0.230719	0.43148	0.351824	0.870763
ZSWIM5	0.0452512	0.0481006	0.0737668	0.0712238	0.11529	0.0501335	0.0501987	0.0157384	0.234015	0.0166989	0.0138079	0.00679469			ZSWIM5	0.00511035	0.00273787	0.0246959	0.00209864	0.00261533	0.00406899
LINC01144	0.00721134	0.00744197	0.00732436	0.0081762	0.00934784	0.00794568	0.00413027	0.0137504	0.0110146	0.00208737	0.00247835	0.00110184			LINC01144	0.00124306	0.00260097	0.00268433	0.00314796	0.00136994	0
HPDL	0.0257805	0.0951121	0.0823119	0.101567	0.11529	0.0724571	0.00047657	0.0624566	0.205666	0.00176623	0.703497	0.00459101			HPDL	0.000966824	0.0369612	0.0936833	0.00104932	0.299642	0.012207
MUTYH	0.104925	0.171891	0.142999	0.132273	0.136677	0.114456	0.0937254	0.18356	0.115021	0.282919	0.142682	0.0402172			MUTYH	0.0545565	0.132513	0.0793221	0.151102	0.0627679	0.0284829
TOE1	0.153241	0.18732	0.17997	0.164251	0.170811	0.173481	0.109293	0.196979	0.118452	0.412656	0.364671	0.044441			TOE1	0.0979254	0.158454	0.114487	0.333474	0.163894	0.0732417
TESK2	0.204982	0.126151	0.156079	0.13845	0.132428	0.186534	0.237173	0.0883008	0.0846861	0.0870272	0.0122147	0.0271788			TESK2	0.104555	0.0809039	0.0573105	0.0417629	0.0195527	0.0203449
CCDC163	0.0227157	0.0188772	0.0296462	0.0241652	0.0269105	0.0315935	0.0281176	0.0106027	0.0269045	0.0650295	0.0254916	0.00348917			CCDC163	0.00573188	0.00479126	0.00858987	0.021616	0.0123294	0.00406899
MMACHC	0.175596	0.205471	0.170553	0.158437	0.147441	0.176318	0.15695	0.214539	0.119355	0.270394	0.231017	0.0481138			MMACHC	0.0365321	0.0664617	0.0374465	0.0860442	0.0585336	0.0325519
PRDX1	3.3731	5.5695	4.94325	5.03273	4.75989	4.29294	3.65624	6.47213	5.2881	5.14038	5.27888	1.91574			PRDX1	12.4443	19.185	15.1206	13.6378	8.86273	10.6526
AKR1A1	0.775039	0.941501	0.784928	0.843966	0.687916	0.821243	0.854331	1.07435	0.423611	0.721105	0.754126	0.54027			AKR1A1	1.1664	1.60624	0.715241	0.948165	0.94401	1.33463
NASP	1.78733	3.41587	2.21405	2.38	1.87141	2.16766	1.37554	3.96757	0.999079	2.57597	4.53555	0.213206			NASP	1.57696	6.31543	1.83823	5.02855	4.95356	0.809728
CCDC17	0.00558879	0.00726046	0.00610364	0.00399726	0.00566536	0.00643222	0.00270056	0.00861471	0.00577816	0.00690437	0.0042486	0.000367281			CCDC17	0.00379824	0.0082136	0.0040265	0.0075551	0.0102122	0.00406899
GPBP1L1	0.912415	1.28764	0.993149	1.01803	0.93266	0.956698	0.64464	1.46218	0.785107	1.51093	1.16181	0.523559			GPBP1L1	0.136667	0.364205	0.198238	0.378804	0.311972	0.183104
TMEM69	0.323068	0.413302	0.346163	0.362297	0.261456	0.362474	0.336617	0.573872	0.154927	0.215962	0.32307	0.103206			TMEM69	0.119679	0.222588	0.0583843	0.127597	0.17448	0.0773107
IPP	0.160993	0.17171	0.159392	0.147172	0.138235	0.172156	0.173313	0.206256	0.116285	0.157516	0.0161093	0.143974			IPP	0.138601	0.223068	0.101468	0.157398	0.0301386	0.0976557
MAST2	1.22394	1.60293	1.12098	1.19463	1.02246	1.17237	0.896904	1.98619	0.696268	0.316156	0.394765	0.599769			MAST2	0.109389	0.266805	0.0954281	0.0520462	0.0716103	0.15869
PIK3R3	1.20772	2.00879	1.30531	1.40867	1.22188	1.21077	0.739319	2.4156	1.54909	1.05621	0.13985	0.112021			PIK3R3	0.267879	1.47756	0.520358	0.498427	0.0533029	0.28076
TSPAN1	0.232566	0.618773	0.320005	0.358481	0.192764	0.299855	0.136934	0.960043	0.0888392	0.000160567	0	0.00606013			TSPAN1	0.129071	0.995625	0.0526129	0.0052466	0.00485704	0.174966
POMGNT1	0.651725	0.682302	0.645416	0.623754	0.564836	0.63206	0.648294	0.751633	0.494935	0.715485	0.326257	0.714545			POMGNT1	0.131005	0.190487	0.0903278	0.168521	0.0773391	0.187173
LURAP1	0.00865361	0.00217814	0.00401096	0.00363387	0.00169961	0.00794568	0.0101668	0	0.000541702	0.0014451	0.00035405	0.025526			LURAP1	0.0209248	0.00041068	0.00134217	0.00251837	0.00136994	0.0244139
RAD54L	0.214537	0.337793	0.284255	0.313239	0.305788	0.255964	0.139	0.358504	0.179484	0.771684	0.635342	0.0123039			RAD54L	0.0253446	0.0787136	0.0472443	0.151312	0.11632	0.0447588
LRRC41	0.860313	1.56517	1.08313	1.12868	0.868499	1.05507	0.621447	1.80627	0.845236	0.650777	0.948499	1.03665			LRRC41	0.144471	0.585356	0.159181	0.207555	0.208479	0.329588
UQCRH	1.18681	1.91259	1.5226	1.61562	1.40104	1.51195	1.21017	2.10215	1.20944	1.90272	3.47093	0.616481			UQCRH	8.58809	15.0755	8.00254	9.6508	15.8916	13.8142
NSUN4	0.311169	0.354674	0.333259	0.300521	0.298706	0.310449	0.319143	0.356848	0.252614	0.461148	0.259341	0.11551			NSUN4	0.0857711	0.14675	0.0795905	0.1383	0.12043	0.0488278
FAAH	0.17163	0.34469	0.261933	0.256369	0.238512	0.242343	0.179985	0.44813	0.239974	0.00449587	0.0107985	0.00330553			FAAH	0.0542803	0.174402	0.0865698	0.00293809	0.00672514	0.0366209
DMBX1	0.0459723	0.015973	0.0296462	0.0252554	0.0209618	0.0353772	0.0595712	0.0125907	0.0072227	0.0297048	0	0			DMBX1	0.00807989	0.00260097	0.0008053	0.00818469	0.00012454	0
MKNK1	0.30504	0.373188	0.319482	0.370291	0.304088	0.323503	0.319937	0.40953	0.284574	0.263008	0.249782	0.145076			MKNK1	0.182937	0.355375	0.375673	0.269675	0.247834	0.313312
MOB3C	0.0605753	0.0814987	0.05999	0.0695886	0.051838	0.0586467	0.0514695	0.0965841	0.0720464	0.0483306	0.0161093	0.0661105			MOB3C	0.00835612	0.0219714	0.00845565	0.00734524	0.00610244	0.0203449
ATPAF1	0.696075	0.687021	0.734355	0.677535	0.620782	0.677275	0.877365	0.710548	0.500172	0.633275	0.463451	0.307047			ATPAF1	0.419809	0.386313	0.342118	0.302204	0.213336	0.276691
EFCAB14	1.51799	1.23446	1.19649	1.23697	1.15885	1.20566	1.32026	1.34273	1.02436	1.18209	0.495846	0.800488			EFCAB14	0.281691	0.491241	0.254878	0.426443	0.218318	0.256346
CYP4B1	0.00865361	0.0364838	0.0156951	0.017806	0.0155797	0.0168373	0.00301828	0.0356185	0.00198624	0	0.000177025	0			CYP4B1	0.00062153	0.017317	0.00308698	0	0	0
CYP4X1	0.0549865	0.0170621	0.0435974	0.0283442	0.0181291	0.0525928	0.0937254	0.0265068	0	0.000160567	0	0.00018364			CYP4X1	0.0203033	0.0071869	0.000134217	0.000209864	0.000249079	0
CYP4Z1	0.0521019	0.0339427	0.0324365	0.0227117	0.0230863	0.0353772	0.0419381	0.0332992	0.000361135	0.000160567	0	0			CYP4Z1	0.00448883	0.00773447	0.00040265	0.000209864	0.00012454	0
LINC00853	0.00198312	0.000544535	0.000697558	0.000908467	0.00141634	0.0011351	0.001112	0.000165667	0.000361135	0.00160567	0	0			LINC00853	0.0257589	0.00882961	0.01114	0.0157398	0.00161901	0.012207
TAL1	0.156486	0.0640736	0.146138	0.0648646	0.140218	0.0516469	0	0.000331335	0	2.57404	0	0			TAL1	0.00131212	0.00130049	0.00228168	0.476811	0.00373619	0
STIL	0.513988	0.622766	0.52125	0.518553	0.473057	0.482795	0.406355	0.718334	0.380094	0.895159	0.325195	0.0541739			STIL	0.104831	0.255717	0.118111	0.30871	0.135624	0.0244139
CMPK1	1.31138	2.45821	1.52207	1.70919	1.3172	1.49246	0.72391	3.02426	1.03718	2.07549	1.45762	1.27703			CMPK1	0.326648	1.30309	0.33836	0.658553	0.545732	0.528968
FOXD2-AS1	0.0292059	0.039025	0.0249377	0.0270723	0.0277603	0.0312152	0.0176331	0.0265068	0.0119174	0.0769115	0.0911678	0.0146912			FOXD2-AS1	0.0026933	0.00841894	0.0024159	0.0167891	0.0230398	0.00813797
FOXD2	0.0923051	0.054635	0.0638266	0.0674083	0.0573617	0.0768083	0.126132	0.0475466	0.0231126	0.0828524	0.0279699	0.00973294			FOXD2	0.0357725	0.0146476	0.00630818	0.0201469	0.00996317	0.00406899
SPATA6	0.0488568	0.0713341	0.0441206	0.0446966	0.025919	0.0401068	0.0422559	0.0977438	0.00361135	0.0292231	0.000177025	0.0328716			SPATA6	0.0564901	0.172417	0.0116769	0.0598112	0.00149447	0.0732417
BEND5	0.00576907	0.0181512	0.010289	0.0107199	0.00679843	0.0115402	0	0.0261755	0.000902837	0.0783566	0.00106215	0			BEND5	0.000276235	0.049966	0.00255012	0.151312	0.00161901	0.00813797
FAF1	0.705089	0.904291	0.736098	0.756753	0.711852	0.733084	0.554727	1.02681	0.456835	1.22978	0.910439	0.321922			FAF1	0.225753	0.428134	0.213405	0.440294	0.3583	0.170897
CDKN2C	0.524084	0.414391	0.486721	0.497477	0.504642	0.497173	0.610645	0.321726	0.237627	0.891145	0.485579	0.164358			CDKN2C	0.202411	0.129706	0.108179	0.262959	0.138488	0.150552
RNF11	1.02924	1.33266	1.15149	1.1483	1.08265	1.12715	0.982369	1.52779	1.02743	0.632472	0.254739	1.45939			RNF11	0.246402	0.492747	0.290042	0.175866	0.0925329	0.390623
TTC39A	1.5371	1.29744	1.24113	1.24097	1.13236	1.26412	1.5193	1.56589	0.703671	0.0009634	0.0028324	0.00459101			TTC39A	0.426922	0.536553	0.310846	0.00461701	0.00784599	0.105794
TTC39A-AS1	0.0246988	0.0203293	0.0177877	0.0174426	0.023228	0.0183507	0.0166799	0.0238561	0.00704213	0	0	0			TTC39A-AS1	0.0193365	0.0464753	0.0213405	0.000209864	0.000498158	0.00406899
EPS15	0.489289	0.474471	0.528052	0.503836	0.562004	0.489227	0.483242	0.463869	0.698796	0.684817	0.396182	0.562123			EPS15	0.154761	0.172622	0.204278	0.192235	0.212215	0.15869
OSBPL9	0.960731	1.13663	0.957922	1.00476	0.877281	1.00834	0.811757	1.19894	0.682184	0.877176	1.1041	0.417782			OSBPL9	0.442184	0.780702	0.350306	0.435677	0.580728	0.333657
NRDC	1.89424	1.83399	1.7868	1.69175	1.79181	1.82334	1.65815	1.84057	1.52345	1.79578	1.75644	1.2067			NRDC	1.10846	1.64443	0.975621	1.41008	1.33407	1.01725
RAB3B	0.0766205	0.0965642	0.113876	0.0555982	0.0667096	0.0966725	0.0184274	0.0876381	0.0238349	0.0584463	0.000708099	1.04032			RAB3B	0.00455788	0.0373034	0.00993204	0.0281218	0.0012454	0.512692
TXNDC12	0.66759	0.848204	0.733657	0.75639	0.652366	0.767515	0.626372	0.873896	0.501436	0.736841	1.70085	0.453224			TXNDC12	0.533687	0.818074	0.468685	0.564954	1.65115	0.455726
KTI12	0.10168	0.200389	0.164275	0.180058	0.152681	0.137914	0.0613187	0.219675	0.15926	0.25209	0.31652	0.129099			KTI12	0.0378442	0.145244	0.103213	0.155299	0.148825	0.0895177
BTF3L4	0.876178	1.10141	0.903687	0.954981	0.79485	0.921888	0.832726	1.29419	0.673516	0.854536	0.574091	0.403641			BTF3L4	1.19417	1.85484	1.09883	1.03211	0.860568	0.887039
ZFYVE9	0.355158	0.336341	0.25705	0.262184	0.240636	0.306287	0.238444	0.38352	0.167386	0.174857	0.106038	0.342306			ZFYVE9	0.0685754	0.134498	0.0449626	0.0734524	0.0602772	0.0854487
CC2D1B	0.303597	0.45868	0.371973	0.377559	0.355218	0.367015	0.284512	0.544715	0.384609	0.487159	0.321123	0.399234			CC2D1B	0.0321124	0.10794	0.0523445	0.10724	0.0542993	0.0976557
ORC1	0.263214	0.475197	0.354185	0.384827	0.321934	0.306855	0.164734	0.573209	0.205666	0.444609	0.657824	0.00936566			ORC1	0.0400541	0.145107	0.0622765	0.110598	0.194904	0.0203449
PRPF38A	0.619634	0.858187	0.682561	0.696976	0.623048	0.664221	0.5085	0.863624	0.418916	1.65512	1.28485	0.177947			PRPF38A	0.39626	0.844358	0.467879	1.05939	0.710996	0.248208
TUT4	0.415914	0.381356	0.313901	0.331409	0.254658	0.356231	0.34456	0.445148	0.0411694	0.601643	0.359183	0.272155			TUT4	0.359589	0.529914	0.0622765	0.730326	0.772893	0.248208
GPX7	0.00054085	0.00145209	0.00401096	0.00054508	0.00141634	0.00132428	0	0	0	0.00112397	0.00194727	0.0855764			GPX7	6.90588e-05	0.00020534	0	0.00251837	0.00672514	0.0610348
COA7	0.603048	0.636561	0.557	0.577785	0.546849	0.592332	0.527722	0.77201	0.434084	0.56391	0.956996	0.264809			COA7	0.202411	0.271117	0.215552	0.272823	0.354066	0.12207
ZYG11B	0.544456	0.525839	0.442426	0.467861	0.409747	0.49774	0.408897	0.559293	0.338744	0.287575	0.269078	0.609319			ZYG11B	0.138325	0.36133	0.13274	0.166842	0.234134	0.166828
ZYG11A	0.107269	0.0442888	0.087718	0.0875762	0.0876714	0.0921321	0.146625	0.0183891	0.0886586	0.00112397	0.118961	0.00202004			ZYG11A	0.0285904	0.00855583	0.026038	0.00146905	0.0386073	0.00406899
ECHDC2	0.0968122	0.0493711	0.0864972	0.081762	0.0854053	0.102159	0.129468	0.0288261	0.123328	0.00208737	0.108339	0.12157			ECHDC2	0.122234	0.0291583	0.0926095	0.0023085	0.0697422	0.126139
SCP2	0.994083	1.01955	1.03936	0.96243	0.84428	1.03653	1.18571	1.13896	0.597497	1.22962	0.66402	1.07246			SCP2	0.85412	1.18686	0.51056	0.975028	0.615848	0.773107
CPT2	0.543374	0.603526	0.583508	0.59014	0.518805	0.573792	0.597142	0.635997	0.362038	0.38809	0.341658	0.144341			CPT2	0.252617	0.357155	0.176495	0.190347	0.198018	0.126139
CZIB	0.184069	0.204745	0.234728	0.224755	0.251259	0.226641	0.212391	0.163017	0.24828	0.473832	0.41707	0.215043			CZIB	0.362628	0.366805	0.527874	0.820148	0.554699	0.60221
MAGOH	0.233828	0.307118	0.275012	0.310696	0.270238	0.248397	0.183797	0.35486	0.231487	0.757072	0.808295	0.0898001			MAGOH	0.834645	1.42198	0.801542	2.51396	1.57381	0.516761
LRP8	0.363091	0.614235	0.47434	0.480216	0.522913	0.426607	0.203336	0.79686	0.492227	0.832057	0.565594	0.127814			LRP8	0.0416425	0.19035	0.110729	0.301365	0.231768	0.0610348
LINC01771	0.00252397	0.000363023	0.000697558	0.000908467	0.00070817	0.000945915	0.00095314	0	0.0010834	0.00883117	0.000177025	0			LINC01771	0.00366012	0.0010267	0.00912674	0.0329486	0.00298895	0.00406899
NDC1	1.5407	1.21885	1.16736	1.20844	1.01835	1.30347	1.56458	1.2054	0.475434	1.34218	1.27794	0.12965			NDC1	0.193434	0.184874	0.0896568	0.220147	0.258046	0.0854487
YIPF1	0.409965	0.494982	0.381913	0.380829	0.289217	0.403716	0.492138	0.600048	0.15601	0.250002	0.135778	0.11955			YIPF1	0.217052	0.445793	0.103884	0.152361	0.0805771	0.187173
DIO1	0.0212735	0.0323091	0.0177877	0.0245286	0.0134552	0.0227019	0.0212868	0.0424109	0.00379192	0.00224793	0.000531074	0.00018364			DIO1	0.0101517	0.0236141	0.00416072	0.000209864	0.000622698	0.00813797
HSPB11	0.488388	0.236873	0.353662	0.325231	0.261456	0.437013	0.742496	0.202446	0.104368	0.263972	0.267307	0.0729052			HSPB11	4.10603	1.19809	0.713899	1.18216	0.788336	0.927729
LRRC42	0.352635	0.432905	0.413129	0.401542	0.344312	0.392555	0.451312	0.485903	0.254239	0.376047	0.287311	0.314392			LRRC42	0.263667	0.312801	0.162134	0.217209	0.138488	0.174966
LDLRAD1	0.00288454	0.00671593	0.0066268	0.00490572	0.00240778	0.00756732	0.00142971	0.00861471	0.00397248	0	0	0			LDLRAD1	0.000759647	0.011499	0.000671083	0.000209864	0.00012454	0
TMEM59	1.32995	1.55083	1.43348	1.44737	1.2866	1.40279	1.37189	1.7304	1.21612	0.569691	0.656585	1.86487			TMEM59	1.33636	2.14142	1.47907	0.800211	0.860195	2.22167
TCEANC2	0.199574	0.206379	0.183807	0.182602	0.178176	0.211696	0.200954	0.21222	0.130009	0.329162	0.134185	0.0831891			TCEANC2	0.0587	0.0860374	0.0448284	0.13851	0.101998	0.0284829
CYB5RL	0.196148	0.289329	0.205257	0.224391	0.189648	0.20375	0.172359	0.393626	0.0837833	0.247112	0.133831	0.0942075			CYB5RL	0.101862	0.137509	0.0787852	0.0950683	0.0838151	0.0854487
MRPL37	1.41036	1.91985	1.53411	1.59963	1.4111	1.48244	1.24877	2.14208	1.00829	1.9199	2.44577	0.79149			MRPL37	0.666211	1.25196	0.704503	1.29696	1.07154	1.02945
SSBP3	0.605212	1.07546	0.749178	0.78964	0.697689	0.686166	0.367277	1.23257	0.540077	1.63248	0.731112	0.312923			SSBP3	0.096199	0.403082	0.125761	0.578385	0.155799	0.227863
ACOT11	0.0205523	0.0179696	0.0242402	0.0199863	0.0252108	0.0151346	0.0095314	0.0066267	0.0382803	0.0931287	0.028324	0.0238732			ACOT11	0.00131212	0.00164272	0.00348963	0.023085	0.0117067	0
TTC4	0.321445	0.293504	0.295939	0.30252	0.294174	0.316314	0.285148	0.335642	0.227515	0.655754	0.588253	0.152789			TTC4	0.260283	0.319851	0.180521	0.438825	0.314213	0.166828
PARS2	0.0800459	0.11163	0.0901594	0.103384	0.0791734	0.0819162	0.0719621	0.146781	0.0839638	0.120746	0.159322	0.0378299			PARS2	0.0174719	0.0456539	0.021072	0.0302204	0.0479477	0.012207
DHCR24	14.3565	11.8906	10.4529	10.2168	8.61729	12.0646	14.4046	13.2486	4.48746	3.84814	4.67257	1.5872			DHCR24	1.33933	1.88851	0.50895	0.666528	0.488444	1.15559
TMEM61	0.0173072	0.00853104	0.0109865	0.0081762	0.00623189	0.0128644	0.0179508	0.00795204	0.0010834	0	0	0			TMEM61	0.0507583	0.0210816	0.00335542	0.000209864	0.000871777	0.00813797
PCSK9	0.0212735	0.07805	0.0360986	0.0572334	0.0184124	0.0334854	0	0.0873068	0	0	0	0.0572958			PCSK9	0.000138118	0.00978787	0.00040265	0	0.000249079	0.00813797
USP24	1.09035	1.09433	0.867763	0.910829	0.820061	0.901078	0.699922	1.30148	0.581066	1.48653	0.764216	0.640354			USP24	0.0980636	0.217113	0.0687189	0.264009	0.175725	0.0732417
LINC01767	0.00054085	0.0016336	0.00122073	0.000181693	0.000566536	0.00151346	0	0.00265068	0.000541702	0	0	0.00018364			LINC01767	0.000414353	0.0101985	0.000671083	0.000209864	0.00012454	0
PLPP3	0.123134	0.204382	0.218859	0.150079	0.151265	0.195237	0.0976968	0.198138	0.149149	0.00256907	0.00035405	6.21861			PLPP3	0.03522	0.107872	0.0418756	0.00251837	0.000249079	0.699866
PRKAA2	0.164599	0.0900297	0.112481	0.0913918	0.0606193	0.117861	0.153773	0.126404	0.00252794	0.0057804	0	0.0321371			PRKAA2	0.0984779	0.0946617	0.0102005	0.00671564	0.00136994	0.0528968
FYB2	0.0452512	0.0112537	0.0261584	0.0234385	0.0209618	0.0367015	0.049881	0.00629536	0.00126397	0	0	0			FYB2	0.0605646	0.0152636	0.00107373	0.00104932	0.000622698	0
OMA1	0.121151	0.119253	0.139337	0.137179	0.117131	0.133752	0.162034	0.141977	0.0729492	0.209218	0.11843	0.079149			OMA1	0.146336	0.149761	0.0946228	0.237146	0.128774	0.0935867
TACSTD2	2.80485	0.800648	2.307	1.96392	2.00865	2.53335	4.15378	0.326199	3.07488	0	0	0.00459101			TACSTD2	1.56121	0.149351	0.679942	0.0180483	0.0115822	0.0976557
MYSM1	0.240678	0.30857	0.271176	0.268179	0.230014	0.257667	0.194599	0.399756	0.163594	0.394994	0.246419	0.157196			MYSM1	0.0888787	0.293431	0.0879119	0.259602	0.296778	0.0813797
JUN	1.19113	1.86249	1.61398	1.77042	1.621	1.53333	0.952663	1.28541	1.35299	0.124439	0.130467	1.42468			JUN	0.634582	1.56291	0.860329	0.0908711	0.0807016	0.622555
LINC02777	0.000721134	0.0016336	0.00156951	0.00199863	0.00212451	0.00132428	0.00142971	0.000497002	0.000541702	0.000160567	0.00300942	0.00146912			LINC02777	0.00151929	0.0010267	0.00120795	0.000209864	0.00236625	0
FGGY	0.0400229	0.0353948	0.0385401	0.045605	0.0423486	0.0291342	0.0312948	0.0205428	0.0577816	0.0542715	0.0249605	0.0538066			FGGY	0.0330101	0.045517	0.0738192	0.0661071	0.0352447	0.0406899
HOOK1	0.649742	0.561052	0.522646	0.522914	0.476457	0.522902	0.665609	0.760579	0.337661	0.000642267	0	0			HOOK1	0.399298	0.666259	0.27246	0.00566633	0.0047325	0.0569658
CYP2J2	0.0620175	0.0871256	0.0760339	0.0692252	0.063452	0.066214	0.0776809	0.112157	0.0371969	0.00497757	0	0.00018364			CYP2J2	0.0263805	0.0529777	0.0224142	0.00167891	0.000249079	0.00406899
LINC01748	0.00252397	0.00199663	0.00139512	0.00145355	0.00297431	0	0.00095314	0.000165667	0.00343078	0	0	0			LINC01748	0.00283141	0.000547573	0.0056371	0.000629592	0	0
NFIA	0.983446	0.644729	0.579322	0.569245	0.420228	0.750867	0.880066	0.735232	0.0184179	0.100194	0.0106215	0.074558			NFIA	1.30542	1.27208	0.0793221	0.296118	0.0946501	0.313312
TM2D1	0.124035	0.124517	0.121026	0.121553	0.112174	0.127698	0.141541	0.112157	0.0792691	0.175821	0.0993109	0.134241			TM2D1	0.337905	0.292952	0.194748	0.408395	0.31521	0.406899
PATJ	1.17401	0.835498	0.851893	0.819982	0.794991	0.905051	1.1112	1.00494	0.740326	0.0009634	0.00123917	0.0833727			PATJ	0.526712	0.448189	0.261857	0.00797483	0.00410981	0.0732417
L1TD1	0.00180283	0.000363023	0.000348779	0.00145355	0.00127471	0.000945915	0.000794283	0.000994005	0.000902837	0.00208737	0.000708099	0.000734561			L1TD1	0.000759647	0.00116359	0.00187903	0.00104932	0.00286441	0
KANK4	0.00450709	0.0112537	0.00383657	0.00508742	0.00509882	0.00416202	0	0.0231934	0.00866723	0.00353247	0	0			KANK4	0.000138118	0.00787136	0.000268433	0.00482687	0	0.00406899
USP1	1.08891	1.46861	1.1283	1.17683	1.16112	1.12658	0.835586	1.5036	0.70981	2.33914	1.10286	0.218348			USP1	0.722632	1.69275	0.892944	2.14229	0.987972	0.488278
DOCK7	0.615848	0.90665	0.601818	0.668632	0.533252	0.618061	0.373313	1.20059	0.473448	0.282597	0.0562939	0.929587			DOCK7	0.13135	0.45428	0.122808	0.120252	0.0540502	0.260415
ATG4C	0.117545	0.106547	0.111784	0.104837	0.0940449	0.111807	0.10977	0.111826	0.0646431	0.223509	0.1202	0.0624377			ATG4C	0.0582857	0.0669408	0.0473785	0.159497	0.10287	0.0610348
FOXD3-AS1	0.0126198	0.00744197	0.0146487	0.0121735	0.0124638	0.0104051	0.0176331	0.0076207	0.0131814	0.019268	0	0			FOXD3-AS1	0.0478578	0.0438058	0.0453652	0.097167	0.000622698	0.012207
FOXD3	0.00558879	0.00544535	0.00435974	0.00581419	0.0103393	0.00926996	0.00508341	0.00480436	0.0162511	0.0200708	0.000708099	0			FOXD3	0.00124306	0.00150583	0.00523445	0.00881428	0.00012454	0
ALG6	0.181545	0.209101	0.202641	0.199499	0.183416	0.181237	0.194441	0.279647	0.137051	0.320652	0.23385	0.0635396			ALG6	0.0799701	0.166736	0.0865698	0.20105	0.0945255	0.0325519
ITGB3BP	0.140801	0.117075	0.131839	0.132818	0.127187	0.127888	0.138682	0.103211	0.064282	0.343452	0.291383	0.0288315			ITGB3BP	0.449642	0.375224	0.35809	0.824765	0.744248	0.231932
EFCAB7	0.0443497	0.0388435	0.0455157	0.0307062	0.0334256	0.0389717	0.0519461	0.0296545	0.0139037	0.127169	0.0377063	0.0370953			EFCAB7	0.0324577	0.0226558	0.0106031	0.067786	0.0316331	0.0488278
PGM1	0.463148	0.533281	0.447309	0.451326	0.337514	0.51401	0.376331	0.52997	0.0765606	0.622838	0.908137	1.29283			PGM1	0.119403	0.203903	0.024159	0.265058	0.512729	0.386554
ROR1	0.00775219	0.0147024	0.0104634	0.00726774	0.00736497	0.0128644	0.000635426	0.00695803	0.00469475	0.00497757	0.00035405	0.73603			ROR1	6.90588e-05	0.00417524	0.00040265	0.00419728	0.000249079	0.0488278
CACHD1	0.0645415	0.0746013	0.0685351	0.0663181	0.0661431	0.0667816	0.0401907	0.0705743	0.10509	0.0895962	0.000177025	0.127814			CACHD1	0.00628436	0.0236825	0.0138243	0.0300105	0.000249079	0.00813797
RAVER2	0.335688	0.299676	0.292451	0.273812	0.251967	0.27545	0.290231	0.319407	0.148968	0.255622	0.160561	0.114592			RAVER2	0.0542112	0.0906233	0.0339568	0.0761806	0.0656324	0.0244139
JAK1	2.86597	1.84398	2.50511	2.31132	2.65365	2.46335	3.11915	1.49863	3.5375	1.02217	0.557097	2.37943			JAK1	2.20242	1.35209	1.85112	0.802729	0.598662	1.30614
LINC01359	0	0.00217814	0.000523169	0.0027254	0.00325758	0.000756732	0.00095314	0.00265068	0.000361135	0	0.00106215	0			LINC01359	0.00338388	0.00198495	0.00429493	0.000209864	0.00448342	0
AK4	0.647578	0.323272	0.517588	0.509105	0.537218	0.62052	0.727404	0.113482	0.262726	0.248878	0.77767	0.434126			AK4	0.195022	0.038467	0.134888	0.127597	0.53278	0.0610348
DNAJC6	0.185692	0.0873071	0.158695	0.133363	0.199704	0.154562	0.205243	0.0245188	0.148065	0.158319	0.0651451	0.12561			DNAJC6	0.0247921	0.00451748	0.0276486	0.0302204	0.0200509	0.012207
LEPROT	0.607555	0.66524	0.627279	0.581964	0.53566	0.658924	0.684831	0.712701	0.53141	0.115929	0.290321	1.37234			LEPROT	0.689484	0.909313	0.438218	0.137461	0.395662	1.25732
LEPR	0.105105	0.0297679	0.0746387	0.0561433	0.0640185	0.0737813	0.1139	0.00381035	0.052184	0.018144	0.0458494	0.611522			LEPR	0.0256899	0.00150583	0.0147638	0.00503673	0.0291423	0.0284829
PDE4B	0.012079	0.0228705	0.0118585	0.0198046	0.0135969	0.0244046	0.001112	0.0061297	0.0151677	0.000160567	0.0986028	0.0297497			PDE4B	0.00103588	0.00335388	0.00040265	0.000419728	0.126283	0.012207
MIER1	0.376071	0.359937	0.316866	0.293435	0.302672	0.334475	0.27927	0.341275	0.265073	0.64307	0.395827	0.467732			MIER1	0.382793	0.628066	0.354735	0.790138	0.590691	0.626624
SLC35D1	0.280521	0.389705	0.307449	0.322869	0.295307	0.305909	0.274345	0.50131	0.391109	0.403504	0.299172	0.296396			SLC35D1	0.0417806	0.0889806	0.0574447	0.0917105	0.0505631	0.0488278
IL12RB2	0.000360567	0.000726046	0.00017439	0.000181693	0.00127471	0.00170265	0.000635426	0.00132534	0	0.00128453	0.00106215	0.000550921			IL12RB2	0.00062153	0.00246408	0.0008053	0.00146905	0.0053552	0
SERBP1	4.55504	6.12946	4.9844	5.4508	5.24881	5.05251	3.60287	5.92808	4.70703	7.64137	9.59687	2.61155			SERBP1	3.41786	7.11804	4.99742	10.0789	9.76739	2.95001
GADD45A	0.106367	0.293867	0.213802	0.208221	0.152823	0.185399	0.0373313	0.326199	0.198985	0.09634	0.0916988	0.685897			GADD45A	0.0564901	0.619579	0.119587	0.137251	0.134129	0.712072
GNG12	0.683094	0.363568	0.576706	0.441878	0.593446	0.631114	0.670216	0.273848	0.672794	0.000321133	0.00035405	3.8772			GNG12	0.227618	0.112047	0.202667	0.00377755	0.00161901	0.7609
DIRAS3	0.00180283	0.00127058	0.00191829	0.00145355	0.000991438	0.00151346	0.00270056	0.000828337	0	0	0	0.00734561			DIRAS3	0.000966824	0.00335388	0.0008053	0.000629592	0	0.0162759
WLS	0.268983	0.884869	0.430917	0.504018	0.292899	0.380068	0.043209	1.45125	0.1338	0.0202314	0.0028324	0.685162			WLS	0.0145714	0.444013	0.0543578	0.0113327	0.00249079	0.382485
DEPDC1	0.678587	0.67722	0.603737	0.589959	0.572909	0.623358	0.652106	0.617443	0.28313	0.459863	0.477967	0.0657432			DEPDC1	0.391495	0.52081	0.34091	0.252886	0.456687	0.105794
DEPDC1-AS1	0.0021634	0.00399325	0.00610364	0.00617758	0.00382412	0.0054863	0.00270056	0.00530136	0.00523645	0.000802834	0.00300942	0.00018364			DEPDC1-AS1	0.00559377	0.00739224	0.0112742	0.00146905	0.00112086	0
LRRC7	0.00054085	0.000726046	0.000871948	0.000908467	0.00070817	0	0.00047657	0.000828337	0.000180567	0.00160567	0.00300942	0.00110184			LRRC7	0.00158835	0.00314854	0.00134217	0.000839456	0.0047325	0
LRRC40	0.209489	0.271178	0.222521	0.238382	0.187807	0.235344	0.196982	0.306982	0.137953	0.368179	0.33139	0.125059			LRRC40	0.0795558	0.178577	0.0603975	0.170409	0.198018	0.0488278
SRSF11	1.0433	1.22774	1.14748	1.10797	1.0471	1.12545	1.07895	1.24797	0.800455	2.30397	2.17245	0.695446			SRSF11	1.26606	2.14519	1.13534	3.60651	2.79691	0.931798
ANKRD13C	0.34993	0.364838	0.332387	0.330137	0.322359	0.346205	0.342336	0.406548	0.239613	0.303792	0.190125	0.337715			ANKRD13C	0.0961299	0.146886	0.0852276	0.112067	0.0758446	0.109863
HHLA3	0.0218143	0.0297679	0.0296462	0.0356119	0.0298848	0.0262964	0.0316125	0.0202114	0.0527257	0.0446375	0.0323955	0.0420536			HHLA3	0.0554543	0.0691311	0.103078	0.100945	0.0779618	0.154621
CTH	0.0365975	0.0341242	0.0359243	0.0327048	0.024361	0.0363231	0.0335187	0.0324708	0.0223904	0.064869	0.0261997	0.0499502			CTH	0.0134665	0.0132786	0.0096636	0.0331585	0.0302631	0.0203449
PTGER3	2.4953	0.305302	1.31054	0.990593	0.858868	1.75959	3.15442	0.0566583	0.00704213	0.0293837	0	0.00018364			PTGER3	0.959089	0.0273787	0.016106	0.0182582	0.00323803	0.0203449
ZRANB2	0.696796	0.653623	0.672446	0.603767	0.560021	0.681815	0.695315	0.580664	0.409527	1.43996	1.12659	0.386563			ZRANB2	0.996934	1.26229	0.702893	2.119	2.14146	0.679521
NEGR1	0.0135213	0.0123428	0.0258097	0.00890298	0.0150132	0.0264856	0.001112	0.000828337	0.00198624	0.0043353	0.00230132	0.526864			NEGR1	0.000276235	0	0.0016106	0.000629592	0.000373619	0.223794
LRRIQ3	0.0128001	0.00925709	0.00802192	0.0101748	0.0087813	0.0100267	0.0114377	0.0142474	0.00433362	0.0305077	0.0042486	0.00385645			LRRIQ3	0.0145714	0.0152636	0.00510023	0.0306401	0.0059779	0.00813797
FPGT	0.184069	0.137404	0.150673	0.141903	0.107359	0.170454	0.268309	0.167158	0.069699	0.146758	0.0380603	0.0850255			FPGT	0.102	0.0709107	0.0268433	0.043232	0.0191791	0.0610348
CRYZ	0.387429	0.350499	0.401445	0.335588	0.306213	0.37269	0.477523	0.371261	0.14951	0.651259	0.389986	0.288866			CRYZ	0.152758	0.130938	0.0573105	0.190976	0.130268	0.138346
TYW3	0.302155	0.385168	0.305007	0.304882	0.277886	0.305909	0.264337	0.375402	0.141565	0.733469	0.393703	0.190435			TYW3	0.487417	0.902537	0.459826	1.29549	0.814987	0.618486
SLC44A5	0.00991559	0.0366653	0.0211011	0.0274357	0.0126054	0.0138104	0.00301828	0.0394289	0.00325021	0.0019268	0.000177025	0.00018364			SLC44A5	0.000276235	0.0147845	0.00040265	0.000839456	0	0.00406899
ACADM	0.334065	0.40713	0.386447	0.372653	0.331282	0.348853	0.274345	0.430901	0.164316	1.20521	0.608434	0.190251			ACADM	0.271954	0.604931	0.214747	1.27807	0.780988	0.203449
RABGGTB	0.327034	0.47429	0.452367	0.435519	0.344029	0.392555	0.288007	0.622744	0.261642	0.961473	0.765809	0.27142			RABGGTB	0.124997	0.272075	0.1165	0.454775	0.307986	0.138346
PIGK	0.424207	0.425645	0.408246	0.392094	0.33369	0.437202	0.440509	0.490707	0.241057	0.423575	0.434419	0.773493			PIGK	0.165396	0.19959	0.119184	0.180063	0.173359	0.203449
AK5	0.00486765	0.0114352	0.0221475	0.00872128	0.0128887	0.0274315	0.000158857	0.00066267	0.00072227	0.00112397	0.000885124	0.367832			AK5	0	0.000547573	0.000134217	0.00104932	0.00211717	0.398761
USP33	0.547882	0.679942	0.560488	0.574151	0.490053	0.54863	0.44321	0.753787	0.464058	0.55829	0.480976	0.512173			USP33	0.187633	0.442097	0.189514	0.299686	0.376857	0.244139
MIGA1	0.201557	0.168443	0.199327	0.173336	0.182	0.191075	0.182685	0.187701	0.171539	0.158319	0.0738193	0.292906			MIGA1	0.0823181	0.136483	0.0975755	0.13809	0.133382	0.19938
NEXN	0.0043268	0.0103462	0.0238914	0.00726774	0.0118973	0.0274315	0.00047657	0.00066267	0.00216681	0.0173412	0.0217741	0.799203			NEXN	0.00110494	0.00184806	0.0016106	0.0268626	0.0122049	0.6429
FUBP1	1.49563	1.43467	1.44325	1.46935	1.57171	1.43003	1.52153	1.41049	1.45032	1.87815	1.40629	0.417598			FUBP1	0.786097	0.912394	0.847578	1.16474	0.688081	0.211587
DNAJB4	0.066164	0.0555425	0.0955655	0.0496023	0.0688341	0.0953482	0.0905483	0.0453929	0.0686156	0.064869	0.071518	0.617766			DNAJB4	0.0412281	0.0286107	0.0268433	0.0306401	0.0452079	0.305174
IFI44	0.000360567	0.000907558	0.00244145	0.00145355	0.00396575	0.00283774	0.00047657	0.000165667	0.0355718	0.00690437	0.000531074	0.0457264			IFI44	0.000483412	0.000547573	0.0016106	0.00587619	0.000373619	0.0854487
ADGRL2	0.0822093	0.252846	0.179796	0.181693	0.191772	0.146806	0.0257348	0.223485	0.4265	0.00128453	0	0.681489			ADGRL2	0.00248612	0.0517457	0.029125	0.00125918	0.000747237	0.0406899
TTLL7	0.176678	0.162816	0.151893	0.143538	0.117415	0.150211	0.189675	0.193168	0.0530868	0.00899174	0.000708099	0.141219			TTLL7	0.140189	0.209241	0.0539551	0.0149003	0.00460796	0.166828
PRKACB	0.341096	0.447608	0.333433	0.369746	0.320659	0.318206	0.215092	0.458071	0.335133	0.823386	0.189594	0.452306			PRKACB	0.103795	0.312664	0.115024	0.309759	0.103492	0.134277
SAMD13	0.00468737	0.00526384	0.00627803	0.00617758	0.00679843	0.00586467	0.00524227	0.00811771	0.00144454	0.025209	0.00442562	0.000367281			SAMD13	0.00462694	0.00793981	0.00228168	0.0218258	0.00635152	0.00406899
RPF1	0.336409	0.41911	0.387319	0.384282	0.324342	0.36361	0.293249	0.458568	0.28313	0.884241	0.710224	0.14177			RPF1	0.289288	0.494664	0.285345	0.886465	0.487697	0.227863
GNG5	0.618913	0.770154	0.732785	0.726229	0.612	0.727219	0.729152	0.801499	0.620068	0.753218	1.5318	0.483341			GNG5	3.96771	4.4953	2.45858	3.80336	4.15626	5.15134
CTBS	0.140982	0.078776	0.123642	0.12119	0.116281	0.145292	0.161875	0.0266725	0.130731	0.149648	0.156667	0.252138			CTBS	0.158283	0.039699	0.0982466	0.175446	0.314338	0.223794
SSX2IP	0.350291	0.491352	0.380169	0.394638	0.351535	0.352448	0.296903	0.587125	0.301548	0.255622	0.244648	0.0932893			SSX2IP	0.180105	0.451953	0.197835	0.175866	0.140979	0.130208
LPAR3	0.013341	0.024141	0.0108122	0.0116284	0.00623189	0.0139995	0.000158857	0.0554986	0.000361135	0.000802834	0	0			LPAR3	0.000138118	0.0172486	0.000671083	0.000629592	0.000373619	0
MCOLN2	0.033713	0.0254116	0.0284255	0.0292526	0.0315844	0.0228911	0.0513107	0.0246845	0.021307	0.0912019	0	0.00495829			MCOLN2	0.0124306	0.0144422	0.0100663	0.0442813	0.000622698	0.00406899
MCOLN3	0.0852741	0.0504602	0.06714	0.0572334	0.0620357	0.0804027	0.12232	0.0439019	0.0574204	0.000642267	0.00035405	0.0286479			MCOLN3	0.0607718	0.0381248	0.0240248	0.000839456	0.000373619	0.0773107
SYDE2	0.178661	0.214002	0.190957	0.208947	0.209618	0.185021	0.103416	0.245022	0.339286	0.0789988	0.0178795	0.0492156			SYDE2	0.111392	0.355786	0.241724	0.119413	0.0585336	0.0854487
C1ORF52	0.133049	0.200933	0.188864	0.186599	0.170527	0.164589	0.110564	0.205759	0.180748	0.428713	0.366441	0.152054			C1ORF52	0.212839	0.417456	0.281452	0.60168	0.465155	0.317381
BCL10	0.162255	0.193491	0.15852	0.171337	0.161038	0.151157	0.12089	0.182566	0.191582	0.193162	0.177733	0.155543			BCL10	0.130936	0.257086	0.171529	0.221826	0.203747	0.207518
DDAH1	0.668311	0.445792	0.509218	0.451145	0.451387	0.569441	0.755363	0.430404	0.247377	0	0.00106215	2.7311			DDAH1	0.151653	0.131897	0.0918042	0.0023085	0.00199263	0.219725
CCN1	1.07882	0.646363	1.06046	0.846691	0.744286	1.15875	0.86005	0.377556	0.22607	0.00642267	0.00460264	9.62018			CCN1	0.342532	0.191035	0.0846907	0.00881428	0.00361165	1.1027
ZNHIT6	0.345603	0.314378	0.295067	0.284169	0.263864	0.323503	0.332328	0.368444	0.120438	0.683854	0.325018	0.211554			ZNHIT6	0.288183	0.377415	0.134351	0.980064	0.413222	0.187173
ODF2L	0.181365	0.286788	0.197409	0.185146	0.162454	0.18975	0.113582	0.376231	0.0810748	0.195891	0.0669154	0.165093			ODF2L	0.153725	0.651407	0.110326	0.321721	0.140232	0.305174
CLCA2	0.0717528	0.157008	0.0748131	0.0826705	0.0511299	0.0845648	0.0254171	0.227627	0.00469475	0	0	0.0407682			CLCA2	0.00172647	0.0477073	0.00187903	0.000209864	0.000498158	0.0284829
SH3GLB1	0.601967	0.727317	0.627454	0.588687	0.535093	0.616736	0.542178	0.78195	0.345967	0.807329	0.668092	1.23149			SH3GLB1	0.492528	0.880771	0.334468	0.716475	0.479353	0.96435
SELENOF	0.718249	0.957837	0.909093	0.869948	0.736213	0.835999	0.721527	0.993342	0.667196	2.09668	1.93577	0.891207			SELENOF	0.479061	0.832174	0.415803	1.24072	0.925952	0.80159
HS2ST1	0.631533	0.44071	0.566592	0.522187	0.529711	0.53955	0.608739	0.371426	0.507936	0.873965	0.633395	0.462774			HS2ST1	0.105384	0.0927452	0.0850934	0.229381	0.177095	0.0976557
LINC01140	0.00450709	0.00127058	0.00261584	0.00145355	0.00127471	0.00227019	0.00333599	0.000828337	0.00072227	0.00272963	0.0028324	0.00385645			LINC01140	0.003522	0.000684466	0.00147638	0.00272823	0.0012454	0
LMO4	1.27821	1.30652	1.0922	1.12559	0.745703	1.22269	1.85386	1.42308	0.183095	0.277299	0.288196	0.549268			LMO4	1.60189	2.51665	0.283063	0.366842	0.243973	0.980626
PKN2-AS1	0.000180283	0.00108907	0.00191829	0.000726774	0.00155797	0.000756732	0.000158857	0.000497002	0.00072227	0.000321133	0.00177025	0.000550921			PKN2-AS1	0.000552471	0.00280631	0.00362385	0.000209864	0.00423435	0
PKN2	0.634958	0.581019	0.528575	0.53109	0.497985	0.522712	0.572519	0.677746	0.367816	0.320652	0.193488	0.360486			PKN2	0.44612	0.728546	0.362385	0.437566	0.343729	0.317381
GTF2B	0.157387	0.191495	0.192526	0.185691	0.157355	0.174427	0.145672	0.241709	0.125494	0.495991	0.354404	0.127079			GTF2B	0.243087	0.412459	0.177434	0.613432	0.477858	0.191242
KYAT3	0.359305	0.34941	0.329945	0.315238	0.234404	0.340529	0.373472	0.381201	0.102382	0.350035	0.309085	0.153891			KYAT3	0.243916	0.318619	0.0761009	0.228752	0.200011	0.118001
RBMXL1	0.342539	0.270271	0.249552	0.251464	0.248001	0.260316	0.331057	0.26689	0.154566	0.22094	0.258102	0.0993494			RBMXL1	0.139015	0.144354	0.0793221	0.113327	0.137492	0.0651038
GBP3	0.0115381	0.0123428	0.0181365	0.0101748	0.0175626	0.0128644	0.000794283	0.00679237	0.0193207	0.0712916	0.0132769	0.269768			GBP3	0.000414353	0.00677622	0.00348963	0.0530956	0.0168128	0.0773107
GBP1	0.0117184	0.00272267	0.0108122	0.00417895	0.0083564	0.0115402	0.00555998	0	0.0140843	0.0454404	0	0.460203			GBP1	0.00635341	0.00020534	0.00268433	0.0360966	0.000249079	0.0773107
GBP2	0.0182086	0.0284973	0.0322621	0.0352485	0.0482972	0.0304584	0.0135028	0.00994005	0.141926	0.00256907	0.100727	0.126345			GBP2	0.00200271	0.00670777	0.0373122	0.00188878	0.0540502	0.0284829
GBP4	0.0010817	0.000363023	0.00226706	0.00127185	0.00113307	0.00227019	0.00142971	0.000165667	0.00523645	0.00176623	0.000531074	0.000550921			GBP4	0.00193365	0.000958253	0.000671083	0.00146905	0.00249079	0
LRRC8B	0.45161	0.451056	0.373019	0.379194	0.315702	0.390474	0.389834	0.56592	0.200791	0.326272	0.204818	0.0128548			LRRC8B	0.0770697	0.215128	0.067511	0.100315	0.115448	0.0325519
LRRC8C-DT	0.00450709	0.00726046	0.00435974	0.00490572	0.00538209	0.00718895	0.00174742	0.00215368	0.00198624	0.0187863	0.021066	0.00312189			LRRC8C-DT	0.00151929	0.00376456	0.0032212	0.0333684	0.0533029	0.00406899
LRRC8C	0.0594936	0.0836768	0.0667912	0.0806719	0.0631687	0.0847539	0.00667198	0.0066267	0.0232932	0.260439	0.474072	0.0433391			LRRC8C	0.000759647	0.00109515	0.0040265	0.0491082	0.145089	0.0244139
LRRC8D	0.393559	0.684299	0.452367	0.471131	0.386944	0.429824	0.277205	0.755609	0.272476	0.38809	0.775546	0.312923			LRRC8D	0.07044	0.265915	0.0633503	0.117104	0.210721	0.101725
ZNF326	0.379497	0.638558	0.421848	0.456596	0.389068	0.414689	0.297697	0.7682	0.253697	0.599717	0.6426	0.209534			ZNF326	0.361523	1.21397	0.431104	1.01364	0.654082	0.301105
BARHL2	0.00126198	0.000181512	0.00191829	0.00127185	0.00269105	0.000756732	0	0	0	0.0361275	0	0			BARHL2	6.90588e-05	0.000136893	0	0.0209864	0	0
LINC02609	0.00288454	0.00272267	0.00261584	0.00381556	0.00524046	0.00264856	0	0.00513569	0.00198624	0.0473672	0.0014162	0.0128548			LINC02609	0.00062153	0.0108146	0.00577132	0.163904	0.00336257	0.0366209
ZNF644	0.434483	0.468118	0.370229	0.402814	0.335248	0.385555	0.306117	0.552501	0.241419	0.699429	0.576747	0.284092			ZNF644	0.336938	0.680839	0.24763	0.759707	0.656946	0.309243
HFM1	0.000360567	0.000907558	0.000697558	0.00109016	0.000991438	0.00132428	0	0	0	0.00128453	0.00548777	0			HFM1	6.90588e-05	0.000342233	0	0.000419728	0.00859323	0
CDC7	0.17199	0.293141	0.227753	0.236565	0.203386	0.220776	0.150437	0.313277	0.114299	0.543358	0.374762	0.0190986			CDC7	0.0417115	0.100685	0.0422783	0.178594	0.132136	0.0244139
TGFBR3	0.0135213	0.0217814	0.0209268	0.0165341	0.0186957	0.0221344	0.0171565	0.0106027	0.0101118	0.00449587	0.0118607	0.321187			TGFBR3	0.00317671	0.00698156	0.0064424	0.000839456	0.00585336	0.105794
EPHX4	0.000360567	0.00635291	0.00523169	0.00381556	0.00948947	0.00378366	0	0.00430735	0.0128203	0	0.0162863	0.00275461			EPHX4	0.000138118	0.00479126	0.00791879	0	0.0188055	0.012207
BTBD8	0.0344341	0.0110722	0.0263328	0.0228934	0.0247859	0.0317827	0.0508341	0.00960871	0.0204041	0.0228005	0.00885124	0.0308516			BTBD8	0.0301787	0.0123204	0.0143612	0.0220357	0.039479	0.00813797
GLMN	0.100238	0.148113	0.100623	0.11156	0.0917788	0.110861	0.0870534	0.18124	0.0483921	0.218531	0.289436	0.0547248			GLMN	0.108077	0.276661	0.0618739	0.257503	0.251321	0.0895177
RPAP2	0.308645	0.335796	0.243099	0.284895	0.252675	0.287936	0.180461	0.385011	0.161969	0.371712	0.368389	0.22551			RPAP2	0.170783	0.509654	0.153544	0.512488	0.594178	0.179035
GFI1	0.125838	0.233605	0.134803	0.246013	0.145458	0.247262	0.000635426	0.000994005	0.0106535	0.129096	1.6812	0.00202004			GFI1	0.00145024	0.00212185	0.00389228	0.026233	0.455317	0.012207
EVI5	0.109252	0.129781	0.113702	0.140267	0.108067	0.131104	0.0943608	0.143468	0.111952	0.0154144	0.117367	0.382706			EVI5	0.112911	0.206777	0.109789	0.0247639	0.181952	0.223794
RPL5	5.50622	5.72469	5.88739	5.89959	5.48038	6.32495	5.83893	4.46507	4.44756	12.1149	16.4097	4.12695			RPL5	19.7738	14.5179	14.6389	28.2764	38.6915	17.9524
DIPK1A	0.0335327	0.039388	0.0423767	0.036157	0.0335672	0.0368907	0.0266879	0.0301515	0.046767	0.0945738	0.0343428	0.337715			DIPK1A	0.00849424	0.0127311	0.00952939	0.035467	0.0178092	0.0203449
MTF2	0.315136	0.447426	0.357673	0.40445	0.314711	0.389528	0.25004	0.48143	0.16215	0.540146	0.749877	0.0591322			MTF2	0.276166	0.65435	0.189782	0.661071	1.33643	0.183104
TMED5	0.891682	0.794476	0.755979	0.708059	0.671628	0.821432	0.938843	0.821379	0.440765	0.885686	0.960714	0.533842			TMED5	0.327891	0.329844	0.220384	0.3085	0.408241	0.337726
CCDC18	0.092846	0.0972902	0.0817887	0.0886664	0.0742162	0.0862674	0.0826054	0.0906201	0.0391831	0.168113	0.125688	0.0304843			CCDC18	0.13722	0.176113	0.0993204	0.26254	0.328909	0.0447588
DR1	0.851659	0.895397	0.820677	0.80145	0.715818	0.845648	0.745991	0.922768	0.376122	1.54562	1.07861	0.750722			DR1	0.341496	0.405888	0.185085	0.528647	0.390307	0.309243
FNBP1L	1.44569	1.53904	1.11295	1.20772	0.893569	1.19753	1.29262	2.0064	0.543688	0.215962	0.0253145	0.206228			FNBP1L	0.768072	1.89488	0.303196	0.209444	0.0438379	0.354002
BCAR3	0.606654	0.407857	0.448879	0.45496	0.341621	0.551279	0.675935	0.483086	0.15601	0.0223188	0.00654992	0.427147			BCAR3	0.177136	0.125668	0.0344937	0.0104932	0.00523066	0.130208
DNTTIP2	0.713562	0.762167	0.622048	0.635382	0.580416	0.679923	0.533123	0.780791	0.348134	1.2301	1.15562	0.292355			DNTTIP2	0.52174	0.845727	0.398758	1.3341	0.810628	0.410968
GCLM	0.179923	0.21255	0.244145	0.228389	0.252392	0.201101	0.14726	0.201949	0.297394	0.449587	0.4677	0.33698			GCLM	0.113947	0.210336	0.230047	0.481848	0.315832	0.268553
ARHGAP29	0.488749	0.508051	0.392551	0.427343	0.328024	0.405041	0.436379	0.703755	0.234738	0.0253695	0.000177025	0.444042			ARHGAP29	0.317671	0.677827	0.161328	0.0264429	0.00435889	0.345864
ABCD3	0.658936	0.657435	0.578276	0.563976	0.563561	0.570576	0.591105	0.604024	0.363482	0.905757	0.535677	0.321187			ABCD3	0.225546	0.298427	0.167637	0.362225	0.198267	0.162759
F3	0.0144227	0.0196033	0.022845	0.0258005	0.0160046	0.0253505	0.0138205	0.0139161	0.0220292	0.0138087	0.165518	0.0161603			F3	0.00545565	0.00547573	0.00657662	0.00503673	0.0464533	0
SLC44A3	0.0414652	0.0470115	0.0383657	0.0399726	0.0277603	0.0469174	0.0681495	0.0621253	0.00758383	0	0.000708099	0.00532557			SLC44A3	0.0282451	0.0266257	0.00429493	0	0.000747237	0.00813797
CNN3	1.98258	1.14625	1.41674	1.21117	0.877847	1.69262	2.49723	1.25013	0	0.193643	0.00460264	2.44664			CNN3	1.33636	0.89316	0.0331515	0.164533	0.0120803	0.699866
ALG14	0.0753585	0.0753273	0.0704534	0.0724957	0.0577867	0.071322	0.0846706	0.0829994	0.0292519	0.159603	0.0538155	0.0758435			ALG14	0.146405	0.157633	0.070598	0.272823	0.0655078	0.183104
TLCD4	0.351553	0.152288	0.203513	0.191505	0.159621	0.267505	0.436538	0.168318	0.0659071	0.0123636	0.00194727	0.0293825			TLCD4	0.16581	0.0931559	0.0350306	0.0098636	0.00224171	0.0284829
RWDD3	0.054085	0.0618954	0.0617339	0.0592321	0.0515548	0.0569441	0.0581415	0.068752	0.0299742	0.117053	0.0918759	0.0345244			RWDD3	0.118919	0.245039	0.0789194	0.288353	0.232764	0.15869
PTBP2	0.0982545	0.178607	0.12434	0.140267	0.105659	0.115212	0.0624307	0.211723	0.0808942	0.163617	0.187646	0.0413191			PTBP2	0.0325267	0.140247	0.0444257	0.12277	0.114327	0.0488278
DPYD	0.0118987	0.0246856	0.0336572	0.0339767	0.0414987	0.0353772	0.000635426	0	0.150593	0.0358064	0.124271	0.347815			DPYD	0.000414353	0.000342233	0.0153007	0.0180483	0.110467	0.0325519
SNX7	0.0113579	0.0535459	0.0770802	0.063411	0.106367	0.0476741	0	0.0410855	0.215236	0.0104368	0.000177025	0.365261			SNX7	0.00103588	0.0425738	0.144686	0.0113327	0.000498158	0.358071
PALMD	0.0474146	0.133956	0.0507474	0.0701337	0.0406489	0.0628087	0.0255759	0.159538	0.000541702	0	0.000177025	0.0413191			PALMD	0.0215464	0.222588	0.00590553	0.000839456	0.000871777	0.0569658
FRRS1	0.0948291	0.0642551	0.0619083	0.0559616	0.0494302	0.0645114	0.0992854	0.0887978	0.0229321	0.0531476	0.0184106	0.0424209			FRRS1	0.0417806	0.0489393	0.00939517	0.0178384	0.0122049	0.0203449
AGL	0.492354	0.273538	0.337793	0.330319	0.343037	0.377042	0.506753	0.219344	0.236002	0.460666	0.0807233	0.253424			AGL	0.248059	0.177551	0.137169	0.364534	0.100753	0.146483
SLC35A3	0.491092	0.597718	0.470852	0.488937	0.430284	0.48393	0.482765	0.670291	0.358246	0.324184	0.3082	0.228816			SLC35A3	0.151722	0.299796	0.154349	0.171249	0.192912	0.0895177
MFSD14A	0.50245	0.663606	0.532935	0.575241	0.46371	0.540496	0.481971	0.676752	0.326105	0.488765	0.651451	0.460386			MFSD14A	0.078658	0.171048	0.0634845	0.0956979	0.128898	0.134277
SASS6	0.229681	0.254479	0.206129	0.204223	0.160188	0.198075	0.204607	0.269541	0.0662682	0.34297	0.250667	0.0247914			SASS6	0.232659	0.426902	0.181595	0.546066	0.407618	0.0895177
TRMT13	0.0802262	0.0952936	0.0943448	0.0913918	0.076624	0.0883484	0.0926134	0.125245	0.0471281	0.244222	0.118253	0.0589485			TRMT13	0.0909505	0.144696	0.0609344	0.223505	0.122422	0.0569658
DBT	0.555634	0.435991	0.42865	0.391004	0.329299	0.445715	0.564894	0.510421	0.187429	0.417634	0.220927	0.213941			DBT	0.129623	0.186928	0.0536867	0.140609	0.142971	0.0488278
RTCA	0.183168	0.297316	0.238216	0.235656	0.202112	0.208669	0.131057	0.324377	0.177678	0.562144	0.577278	0.30925			RTCA	0.118229	0.299317	0.135022	0.469675	0.396783	0.313312
CDC14A	0.0542653	0.0686114	0.0455157	0.065773	0.0541042	0.0607277	0.0408262	0.0558299	0.0438779	0.0679197	0.0833787	0.018915			CDC14A	0.0239634	0.0370296	0.0238906	0.0390347	0.0798299	0
EXTL2	0.111956	0.103825	0.102541	0.0975694	0.0667096	0.11351	0.119142	0.10553	0.0205847	0.222064	0.209774	0.253791			EXTL2	0.0710616	0.106777	0.0198641	0.195173	0.152187	0.142414
SLC30A7	0.321085	0.317282	0.256353	0.270905	0.21755	0.283396	0.267197	0.383189	0.145898	0.410087	0.255801	0.431555			SLC30A7	0.0814204	0.143053	0.0442915	0.159916	0.122921	0.105794
DPH5	0.20336	0.209101	0.197758	0.193322	0.169677	0.205831	0.22224	0.226467	0.0940756	0.426626	0.296871	0.155543			DPH5	0.16802	0.214306	0.0919384	0.321721	0.246837	0.174966
S1PR1	0.0137015	0.00980163	0.0211011	0.0081762	0.0172793	0.0066214	0	0.000165667	0	0.260921	0.00035405	0.0606013			S1PR1	0	0.000547573	0.000134217	0.0562435	0.000498158	0.00813797
RNPC3	0.0640006	0.0666147	0.0603388	0.0674083	0.0679843	0.0698085	0.0778397	0.059309	0.0395443	0.106295	0.0971866	0.0505011			RNPC3	0.0920554	0.117865	0.0807985	0.16957	0.182824	0.0854487
PRMT6	0.583578	1.31433	1.49155	1.57474	2.1391	0.984697	0.475776	1.30778	3.30095	0.384878	0.207119	0.151687			PRMT6	0.109804	0.379742	0.802347	0.12277	0.0488195	0.195311
NTNG1	0.00234369	0.00435628	0.0033134	0.00254371	0.00297431	0.00132428	0.00158857	0.00182234	0.00162511	0.000160567	0	0.00018364			NTNG1	0.0038673	0.00759758	0.00416072	0.000209864	0	0
VAV3	1.43434	1.14606	1.09621	1.01203	0.798249	1.13529	1.86577	1.48968	0.328452	0.968699	0.021597	0.000367281			VAV3	0.472432	0.597608	0.125358	0.548584	0.0259042	0.0813797
SLC25A24	0.807129	1.04424	1.09325	1.16411	1.34581	0.909781	0.808263	1.07502	1.9234	0.154947	0.0339888	0.429167			SLC25A24	0.472155	0.784877	1.09212	0.103883	0.0353692	0.260415
FAM102B	0.371745	0.545079	0.860089	0.921004	1.43603	0.540306	0.34043	0.236407	2.10957	0.586068	0.163394	0.143974			FAM102B	0.0458551	0.0471597	0.368962	0.114376	0.0748483	0.0732417
HENMT1	0.102401	0.25938	0.235077	0.246558	0.306496	0.164589	0	0.223651	0.441487	0.65736	0.647911	0.0288315			HENMT1	0.00283141	0.175223	0.280647	0.475761	0.352821	0.0691728
PRPF38B	0.456478	0.610605	0.533109	0.582691	0.580558	0.514578	0.409374	0.641299	0.622235	1.14323	1.01825	0.267013			PRPF38B	0.359658	0.70411	0.583306	1.64449	0.95335	0.358071
STXBP3	0.285208	0.459406	0.41714	0.414443	0.434533	0.361907	0.26672	0.440178	0.61411	0.430961	0.319176	0.256546			STXBP3	0.163186	0.377894	0.334334	0.286674	0.26639	0.236001
AKNAD1	0.000360567	0	0.0017439	0.000363387	0.00113307	0.000378366	0.00222399	0	0.00288908	0.0004817	0	0.000367281			AKNAD1	0.00966824	0.0207393	0.0167771	0.00566633	0.0107104	0.012207
GPSM2	0.768549	0.693919	0.727553	0.745488	0.809721	0.713409	0.781098	0.683213	0.645348	0.652061	0.28979	0.121203			GPSM2	0.223198	0.278783	0.288969	0.282477	0.159535	0.101725
CLCC1	0.405818	0.576662	0.448356	0.464045	0.492603	0.432472	0.317078	0.692159	0.527618	0.201993	0.304483	0.400887			CLCC1	0.097442	0.279878	0.176361	0.100315	0.146583	0.134277
WDR47	0.0847332	0.115623	0.121724	0.112105	0.132569	0.101024	0.100397	0.127233	0.260739	0.192038	0.0940002	0.219817			WDR47	0.031629	0.0533884	0.0589211	0.0608605	0.0433398	0.0854487
TAF13	0.197771	0.291145	0.233682	0.248738	0.287092	0.242343	0.15425	0.283788	0.452321	0.282116	0.179857	0.368566			TAF13	0.0824563	0.192883	0.211391	0.129276	0.0858078	0.272622
TMEM167B	0.375711	0.513678	0.46562	0.453688	0.412863	0.436445	0.369818	0.566748	0.47742	0.394834	0.353164	0.473608			TMEM167B	0.156971	0.305888	0.206694	0.260441	0.191542	0.284829
C1ORF194	0.00054085	0.00145209	0.000871948	0.00054508	0.000849804	0.000378366	0.00158857	0.00149101	0	0.0009634	0.000531074	0.00018364			C1ORF194	0.00345294	0.00184806	0.00201325	0.000209864	0.00012454	0
CELSR2	1.33211	1.49184	1.9345	2.09965	3.12133	1.42663	0.903576	1.11991	3.26448	0.644033	0.0522223	0.0413191			CELSR2	0.0705781	0.133676	0.416072	0.0828962	0.0241607	0.113932
PSRC1	0.174695	0.199118	0.219033	0.214762	0.260606	0.190507	0.21954	0.180081	0.252794	0.350357	0.240223	0.0413191			PSRC1	0.0883953	0.0989738	0.186427	0.18531	0.131514	0.0528968
SORT1	2.54614	2.03402	2.14499	2.11219	2.14745	2.21401	2.52169	2.16097	2.13882	0.906239	0.00513372	1.52513			SORT1	0.296055	0.431214	0.381981	0.172508	0.00697422	0.244139
PSMA5	0.778104	0.967638	1.03169	1.05473	1.09384	0.90297	0.812075	0.960374	1.55234	2.32468	1.74529	0.40658			PSMA5	1.39264	1.89604	2.35805	3.39581	1.68751	1.08235
ATXN7L2	0.0641809	0.116349	0.108296	0.104837	0.107925	0.0940239	0.0338365	0.123257	0.134884	0.29464	0.154543	0.025526			ATXN7L2	0.00345294	0.0225189	0.0134217	0.0528857	0.0232889	0.00813797
CYB561D1	0.177399	0.161001	0.190957	0.192232	0.237378	0.174237	0.225259	0.119115	0.600567	0.140817	0.131706	0.177213			CYB561D1	0.0217535	0.0246408	0.0602633	0.0333684	0.0437134	0.0284829
AMIGO1	0.113218	0.10092	0.116143	0.0941172	0.108492	0.108969	0.110564	0.139989	0.192846	0.0411051	0.000531074	0.0932893			AMIGO1	0.00904671	0.0140316	0.0104689	0.00818469	0.000373619	0.0203449
GNAI3	1.48391	1.52252	1.4708	1.4401	1.55642	1.45784	1.42097	1.44644	1.8082	1.48315	1.38309	0.978252			GNAI3	0.743349	0.908287	0.792952	0.759078	0.765047	0.496416
AMPD2	0.309366	0.196577	0.34128	0.287621	0.393884	0.330881	0.284353	0.0246845	0.409346	1.06905	0.775015	0.627683			AMPD2	0.0343913	0.00465437	0.0491233	0.149843	0.137616	0.105794
GSTM4	0.291518	0.371917	0.280767	0.305608	0.235962	0.297017	0.265926	0.417482	0.101479	0.275854	0.343782	0.158665			GSTM4	0.169194	0.301097	0.0752956	0.149843	0.150444	0.203449
GSTM2	0.224453	0.047556	0.169332	0.142266	0.119539	0.227019	0.428913	0.00314768	0.00180567	0.032595	0.0678005	0.200903			GSTM2	0.0441286	0.000684466	0.000671083	0.00965374	0.0123294	0.012207
GSTM1	0.0290256	0.0123428	0.0310413	0.0130819	0.0318676	0.0109726	0.00047657	0.000497002	0.0104729	0.603891	0.000885124	0			GSTM1	6.90588e-05	0.000342233	0.000134217	0.021616	0.000249079	0
GSTM5	0.00667049	0.00435628	0.0050573	0.00454234	0.00339921	0.00491876	0.00524227	0.00430735	0.000541702	0.00369303	0.00106215	0.00238732			GSTM5	0.0126378	0.00773447	0.00134217	0.000419728	0	0
GSTM3	3.34282	1.57788	2.65752	2.25027	2.25354	2.8438	4.70899	1.43352	0.913129	0.374602	0.00477967	0.3289			GSTM3	14.3533	4.29414	4.75892	0.886675	0.0904157	1.6398
CSF1	0.0466934	0.0486451	0.071151	0.0397909	0.0467392	0.0732138	0.0277999	0.0402572	0.0189596	0.0170201	0.00407157	1.70418			CSF1	0.00338388	0.00759758	0.00187903	0.00398741	0.000871777	0.142414
AHCYL1	1.6916	1.62653	1.46226	1.48534	1.4009	1.5303	1.46863	1.75409	1.20384	1.30701	0.736069	1.15161			AHCYL1	0.718764	1.36017	0.698598	0.844073	0.731795	0.699866
STRIP1	0.379497	0.457772	0.414698	0.423891	0.422777	0.383474	0.337411	0.498328	0.490782	0.489728	0.39034	0.315494			STRIP1	0.0421259	0.0902127	0.0542235	0.0814272	0.0864305	0.0854487
SLC6A17	0.120429	0.0927524	0.0800448	0.0792183	0.0587781	0.107645	0.116283	0.134853	0.0083061	0	0.00035405	0.0018364			SLC6A17	0.00959918	0.0112252	0.00107373	0.000209864	0.000498158	0.00813797
KCNC4	0.0593133	0.0286788	0.0467364	0.0412444	0.0412155	0.0520253	0.0511518	0.0119281	0.0083061	0.172449	0.063906	0.0304843			KCNC4	0.0108422	0.00280631	0.00510023	0.0621197	0.0384827	0.0162759
RBM15-AS1	0.000360567	0.000907558	0.000523169	0.000908467	0.000283268	0.000567549	0.000158857	0.00066267	0.000541702	0.00176623	0.00265537	0			RBM15-AS1	0.00262424	0.00342233	0.00375807	0.00797483	0.0053552	0
RBM15	0.278177	0.238688	0.220254	0.243469	0.224065	0.234965	0.174901	0.232928	0.21957	0.39949	0.172068	0.0672124			RBM15	0.064501	0.101712	0.0699269	0.149633	0.140979	0.0447588
SLC16A4	0.014603	0.0145209	0.0184853	0.0121735	0.0161463	0.0211885	0.01112	0.00248501	0.00487532	0.00690437	0.00265537	0.224592			SLC16A4	0.0286594	0.0240932	0.0288566	0.0360966	0.0368637	0.134277
LAMTOR5	0.398246	0.534733	0.573219	0.589232	0.506341	0.490551	0.470692	0.613135	0.619346	0.810059	0.854499	0.417231			LAMTOR5	1.98641	3.30933	2.67843	2.76664	2.55045	4.32533
KCNA3	0.0115381	0.00508232	0.0115097	0.00581419	0.00963111	0.00510794	0	0.00182234	0	0.168756	0	0			KCNA3	0	0.000752913	0	0.0157398	0.000373619	0
CD53	0.0378595	0.0283158	0.0582461	0.0270723	0.060761	0.0315935	0.00047657	0	0.00072227	0.848756	0.235797	0			CD53	0.00145024	0.00280631	0.0024159	0.599581	0.104862	0
LRIF1	0.348849	0.261377	0.276931	0.273812	0.254091	0.288693	0.395712	0.291906	0.296311	0.385842	0.295277	0.108164			LRIF1	0.41822	0.581112	0.336481	0.418049	0.514722	0.345864
DRAM2	0.22878	0.2474	0.199502	0.211128	0.184549	0.198264	0.199524	0.288924	0.13362	0.259958	0.199153	0.161971			DRAM2	0.192605	0.298154	0.137035	0.260861	0.254185	0.207518
CEPT1	0.284668	0.224893	0.275536	0.252736	0.250409	0.29626	0.317078	0.206422	0.211264	0.573544	0.361662	0.149116			CEPT1	0.0910886	0.0737855	0.0699269	0.198112	0.105734	0.0488278
DENND2D	0.298549	0.164268	0.259317	0.209311	0.237095	0.258991	0.397459	0.169312	0.328813	0.0981063	0.00035405	0.0115693			DENND2D	0.15925	0.0832995	0.130727	0.0591816	0.00286441	0.0284829
CHI3L2	0.0962714	0.0486451	0.112481	0.042698	0.0931951	0.0380258	0.000317713	0	0.00072227	1.59475	0	0.00348917			CHI3L2	0.00448883	0.00506505	0.00778457	1.93851	0.0107104	0.0366209
PIFO	0.0465131	0.00925709	0.0333084	0.0261639	0.0233696	0.0416202	0.0813346	0.00331335	0.0104729	0.00305077	0	0.00330553			PIFO	0.0949559	0.00355922	0.0116769	0.00608605	0.000747237	0.00813797
OVGP1	0.0192903	0.0101646	0.0151719	0.0109016	0.00764823	0.0187291	0.0230342	0.0076207	0.0124591	0.00979457	0.00247835	0.00293825			OVGP1	0.00835612	0.00540728	0.00362385	0.00209864	0.00224171	0
WDR77	0.535442	0.494801	0.597284	0.55471	0.56087	0.555441	0.670057	0.513735	0.595511	1.31906	0.955403	0.243691			WDR77	0.148615	0.142095	0.147773	0.365373	0.155176	0.0895177
ATP5PB	1.75091	1.65121	1.83754	1.90469	1.81731	1.8608	2.1846	1.51288	1.72045	2.48332	3.13812	0.856131			ATP5PB	1.51667	1.39262	1.66402	2.085	1.79935	1.52994
C1ORF162	0.0032451	0.0114352	0.00383657	0.00708604	0.00552372	0.00756732	0.000635426	0.00132534	0.000180567	0.0004817	0.0959474	0.00018364			C1ORF162	0.00110494	0.00164272	0.00107373	0.00461701	0.164641	0.0203449
TMIGD3	0.000360567	0.000544535	0.000523169	0.000363387	0	0.0011351	0	0	0	0	0.0130998	0.00018364			TMIGD3	6.90588e-05	6.84466e-05	0.000134217	0.000209864	0.0144466	0
RAP1A	0.352094	0.48518	0.48986	0.487665	0.529144	0.438715	0.386816	0.422783	0.508839	0.465322	0.76758	0.382156			RAP1A	0.246126	0.365026	0.470027	0.317734	0.413845	0.341795
INKA2	0.128903	0.0813172	0.109865	0.0955707	0.117981	0.111429	0.150755	0.0803487	0.0958813	0.0788383	0.0191187	0.334409			INKA2	0.0264495	0.0257359	0.0328831	0.0253935	0.00734783	0.101725
INKA2-AS1	0.0126198	0.00490081	0.00994021	0.00744943	0.00722333	0.0100267	0.0166799	0.0071237	0.00379192	0.0024085	0.000177025	0.0185477			INKA2-AS1	0.0193365	0.0082136	0.0064424	0.00125918	0.000249079	0.00813797
DDX20	0.392838	0.416751	0.355057	0.345944	0.300547	0.341097	0.339794	0.457077	0.256406	0.586229	0.400784	0.146912			DDX20	0.128173	0.213827	0.0915358	0.242813	0.160407	0.0773107
KCND3	0.00847332	0.0206923	0.0136024	0.0129002	0.00764823	0.00832405	0.000317713	0.0311455	0.0124591	0.00112397	0.000177025	0.0315861			KCND3	0.000207177	0.00732379	0.00228168	0.00314796	0.00498158	0.00406899
CTTNBP2NL	0.160452	0.215273	0.162008	0.174244	0.140501	0.179345	0.124861	0.300852	0.229501	0.0777143	0.0182336	0.636497			CTTNBP2NL	0.0639485	0.235525	0.0974413	0.0428122	0.0194282	0.227863
WNT2B	0.00721134	0.0101646	0.00819631	0.00853959	0.0104809	0.00851323	0.00571884	0.0130877	0.026724	0.0184652	0.00566479	0.049032			WNT2B	0.00517941	0.00657088	0.00697927	0.0136412	0.00797053	0.012207
ST7L	0.118086	0.128147	0.113702	0.127004	0.119822	0.110861	0.0962671	0.135185	0.0877557	0.111594	0.0699248	0.116979			ST7L	0.0890859	0.146476	0.0884488	0.112487	0.0858078	0.0854487
CAPZA1	1.8955	1.91095	1.76918	1.74771	1.86489	1.8084	1.64512	1.57185	1.87826	2.95732	3.04748	1.52862			CAPZA1	0.65744	0.883578	0.806642	1.417	1.41091	0.732417
MOV10	0.594214	0.759263	0.607748	0.652279	0.659873	0.577765	0.563147	0.870251	0.718478	0.792236	0.123386	0.466079			MOV10	0.0781056	0.203286	0.104018	0.177125	0.0479477	0.118001
RHOC	2.58869	2.03384	2.36124	2.09765	2.07168	2.41833	3.34282	2.10431	2.95842	0.897728	0.444863	2.99058			RHOC	2.78369	1.83369	1.49893	0.747745	0.368139	3.37319
PPM1J	0.0805867	0.0215999	0.0627803	0.0552348	0.0385244	0.0675383	0.135028	0.0154071	0.014626	0.00851004	0.00336347	0.00826382			PPM1J	0.0999282	0.0190282	0.0124822	0.00818469	0.00236625	0.012207
SLC16A1	0.229321	0.297497	0.283034	0.318509	0.336947	0.304774	0.0351073	0.0304828	0.411332	1.59186	2.43922	0.555879			SLC16A1	0.0111875	0.0125257	0.0630818	0.526758	0.520575	0.0447588
SLC16A1-AS1	0.00937474	0.0130688	0.0120329	0.0116284	0.013172	0.0105942	0.00127085	0	0.00379192	0.0671169	0.0709869	0.0411354			SLC16A1-AS1	0.00787271	0.00369612	0.0116769	0.366842	0.427793	0.0691728
LRIG2-DT	0.000180283	0.000907558	0.00017439	0.000908467	0	0.000378366	0.000158857	0.000828337	0.000180567	0.00224793	0.00265537	0.00257096			LRIG2-DT	0.000483412	0.00116359	0	0.00629592	0.0159411	0.00406899
LRIG2	0.117905	0.152107	0.126781	0.120463	0.114582	0.135266	0.10834	0.165005	0.11123	0.203438	0.207473	0.12763			LRIG2	0.0310765	0.0699525	0.0347621	0.0963275	0.12566	0.0651038
MAGI3	0.538146	0.500064	0.376856	0.425163	0.371647	0.456498	0.425418	0.548525	0.237266	0.0905596	0.0878043	0.0958603			MAGI3	0.17099	0.371939	0.129116	0.0623296	0.0706139	0.0610348
PHTF1	0.0912234	0.133048	0.177354	0.175516	0.269813	0.146238	0.0803815	0.072728	0.559578	0.000642267	0.357944	0.206779			PHTF1	0.036325	0.0564	0.214612	0.00629592	0.155052	0.0813797
RSBN1	0.199033	0.265007	0.254609	0.264909	0.323492	0.201858	0.123908	0.249827	0.451238	0.527943	0.252437	0.101186			RSBN1	0.0828016	0.279947	0.423856	0.593705	0.431903	0.146483
PTPN22	0.0301073	0.0281343	0.0292975	0.0277991	0.0300264	0.0261072	0.00047657	0	0.00812553	0.304274	0.187292	0.00808017			PTPN22	0.001174	0.000752913	0.0178508	0.182791	0.113829	0.0162759
AP4B1-AS1	0.00558879	0.0176066	0.0298206	0.0377922	0.0624606	0.0253505	0.00158857	0.00231934	0.127842	0.00786777	0.00548777	0.000734561			AP4B1-AS1	0.00110494	0.00239563	0.0970387	0.00419728	0.00460796	0.00406899
BCL2L15	0.00126198	0.00508232	0.00627803	0.00617758	0.00892294	0.00208101	0.000158857	0.00066267	0.0140843	0.0057804	0.00371752	0.00220368			BCL2L15	0.00110494	0.00157427	0.0123479	0.00902415	0.00448342	0
AP4B1	0.1143	0.149747	0.221998	0.208221	0.329016	0.175183	0.108499	0.0945961	0.506492	0.347787	0.229955	0.112204			AP4B1	0.0221679	0.0262151	0.124822	0.087933	0.0418453	0.0447588
DCLRE1B	0.219585	0.40586	0.54148	0.532907	0.77233	0.345637	0.171089	0.290084	1.1123	0.352604	0.288904	0.0659269			DCLRE1B	0.0330101	0.0526355	0.220786	0.0862541	0.0579109	0.0203449
HIPK1-AS1	0.00198312	0.00127058	0.00191829	0.00199863	0.00339921	0.00208101	0.00142971	0	0.00686156	0.0014451	0.000531074	0.000918202			HIPK1-AS1	0.0110494	0.00184806	0.0332857	0.00629592	0.00311349	0.0203449
HIPK1	1.2097	1.61255	2.17987	2.36565	3.84437	1.4883	0.857667	1.11908	6.00152	0.945256	0.5486	0.500971			HIPK1	0.140811	0.236004	0.963273	0.23127	0.199388	0.15869
OLFML3	2.07939	0.276805	1.2073	0.870493	0.781536	1.56889	2.59349	0.0106027	0.00343078	0.0004817	0.00247835	3.33528			OLFML3	1.06268	0.0133471	0.0175824	0.00671564	0.00286441	0.777176
TRIM33	0.79505	1.13517	1.42145	1.48026	2.08882	0.975805	0.56553	0.870583	3.47159	0.910092	0.474072	0.348917			TRIM33	0.244261	0.561399	1.54188	0.544387	0.359795	0.260415
BCAS2	0.436647	0.787216	1.13824	1.19064	1.75966	0.712084	0.406038	0.43935	3.18124	0.41362	0.61286	0.195393			BCAS2	0.693834	0.807739	5.2829	0.722771	0.633284	0.744624
DENND2C	0.0365975	0.0194217	0.0495266	0.0352485	0.0521213	0.0459714	0.050993	0.000828337	0.10834	0.0028902	0.00035405	0.0543575			DENND2C	0.0359797	0.00143738	0.0614712	0.00335782	0.00012454	0.0162759
NRAS	1.03717	1.55283	1.97967	2.03006	3.13252	1.41149	0.74472	1.08297	4.36594	1.54192	1.14376	0.581956			NRAS	0.160078	0.258044	1.25654	0.311438	0.243475	0.215656
CSDE1	6.9045	11.8562	12.8053	13.8089	19.4016	9.42774	4.30978	10.1523	32.6574	7.7337	6.36652	5.49782			CSDE1	1.40148	3.75265	9.6377	3.29423	3.02569	2.51463
SIKE1	0.475227	0.608971	0.790682	0.798179	1.07968	0.57417	0.367594	0.401744	1.66158	1.37734	0.68066	0.302456			SIKE1	0.308002	0.383643	2.01191	0.84869	0.596669	0.638831
TSPAN2	0.00865361	0.00381174	0.0106378	0.00781282	0.0144467	0.00454039	0.001112	0	0.0191401	0.17004	0.00159322	0.0157931			TSPAN2	0.000690588	0.000479126	0.00697927	0.142498	0.00373619	0
VANGL1	0.867524	0.820795	0.867065	0.772742	0.969484	0.688247	0.561876	0.845732	1.17405	3.14068	0.219511	0.339735			VANGL1	0.107732	0.246271	0.245482	1.12592	0.0769655	0.118001
CASQ2	0.00234369	0.00127058	0.00156951	0.00199863	0.00254941	0.00132428	0.00460684	0.00066267	0.000361135	0.000160567	0.000531074	0			CASQ2	0.00359106	0.00061602	0.00040265	0.000209864	0	0
SLC22A15	0.0365975	0.0653442	0.040284	0.0619575	0.0389493	0.0654573	0.00873711	0.0442332	0.0287102	0.000321133	0.320415	0.0269951			SLC22A15	0.00207177	0.0194388	0.0040265	0.00167891	0.180333	0.0162759
ATP1A1	4.35619	4.64561	4.80635	4.85503	5.51508	4.68209	4.11216	4.63753	6.2256	3.84718	5.57593	2.36694			ATP1A1	0.664415	0.755172	1.01186	0.598322	0.760812	0.659176
ATP1A1-AS1	0.0104564	0.00834953	0.00749875	0.00944806	0.0167128	0.00794568	0.0114377	0.00430735	0.017515	0.0158961	0.00247835	0.00477465			ATP1A1-AS1	0.0194055	0.0206024	0.042144	0.0182582	0.017311	0.0162759
CD58	0.0676063	0.0609879	0.0784753	0.0735858	0.0711002	0.0667816	0.0843529	0.0531793	0.0826999	0.0990697	0.112234	0.0308516			CD58	0.121958	0.101985	0.149249	0.126128	0.167132	0.0569658
IGSF3	2.67721	1.88228	2.05414	2.00262	1.99293	2.21666	2.87086	1.9953	1.88079	0.195891	0.0341658	0.00018364			IGSF3	0.253929	0.310337	0.19448	0.0381952	0.0136994	0.0895177
CD2	0.034975	0.0192402	0.0490035	0.0185327	0.0406489	0.0149454	0	0	0	0.943008	0.00035405	0			CD2	0.00138118	0.00253253	0.0040265	1.04932	0.00747237	0
PTGFRN	2.49404	1.36624	1.62793	1.51441	1.41875	1.8854	2.64973	1.43054	0.971272	0.00160567	0.00035405	0.495829			PTGFRN	0.202411	0.170295	0.0781141	0.00440714	0.00273987	0.0447588
CD101	0.0140621	0.0212369	0.0115097	0.0174426	0.00963111	0.0160805	0.0135028	0.0225308	0.00343078	0	0.00654992	0.000367281			CD101	0.00241706	0.00992476	0.00134217	0	0.00149447	0
TTF2	0.523724	0.570491	0.633557	0.616486	0.745136	0.559981	0.463702	0.518539	0.737798	1.34988	0.616577	0.116795			TTF2	0.350957	0.512255	0.740474	1.10661	0.675254	0.15869
TRIM45	0.0930263	0.108725	0.10289	0.105927	0.103818	0.0839972	0.130421	0.12657	0.0958813	0.0370909	0.0194727	0.0170786			TRIM45	0.0201652	0.0271733	0.0288566	0.00398741	0.00709876	0.00813797
VTCN1	0.467295	0.115804	0.290184	0.215852	0.190356	0.339583	0.456872	0.0831651	0.0240155	0	0	0			VTCN1	0.142676	0.0252568	0.00952939	0.00146905	0.00112086	0.00406899
MAN1A2	0.772515	0.639465	0.713777	0.694796	0.861276	0.677464	0.650359	0.531627	1.2033	0.62621	0.32608	0.674695			MAN1A2	0.436107	0.381111	0.942067	0.387828	0.232391	0.374347
TENT5C	0.191101	0.305121	0.206477	0.270905	0.19418	0.228722	0.0759335	0.347073	0.0832416	0.370427	0.587545	0.00220368			TENT5C	0.0144333	0.087817	0.0350306	0.113117	0.212714	0.0203449
GDAP2	0.192182	0.258472	0.195142	0.211855	0.200695	0.210371	0.145672	0.313277	0.224265	0.283882	0.134008	0.114408			GDAP2	0.0749288	0.16126	0.0846907	0.114796	0.0828188	0.0895177
WDR3	0.589527	0.626396	0.564499	0.593956	0.575459	0.599142	0.464338	0.683875	0.458099	1.52394	1.20837	0.264258			WDR3	0.154692	0.291035	0.153275	0.674083	0.426797	0.0651038
SPAG17	0.00252397	0.000181512	0.00209268	0.000363387	0.00198288	0.00132428	0.00444799	0.00215368	0.000361135	0	0.000177025	0.000734561			SPAG17	0.00607718	0.000273787	0.000671083	0.000629592	0.00149447	0
WARS2	0.161895	0.145572	0.141604	0.136633	0.140218	0.144725	0.129468	0.134688	0.146982	0.203599	0.179503	0.0940239			WARS2	0.105315	0.11855	0.0845565	0.15467	0.114825	0.113932
WARS2-AS1	0.0596738	0.0664332	0.0809168	0.0683167	0.0922037	0.0681058	0.0632249	0.0439019	0.122786	0.101639	0.092761	0.0707015			WARS2-AS1	0.0160907	0.0158796	0.0273802	0.0379854	0.0636397	0.00813797
ZNF697	0.0411046	0.0981978	0.0673144	0.077038	0.050705	0.0707544	0.0263702	0.143965	0.0523645	0.0280992	0.04284	0.130752			ZNF697	0.0038673	0.0222452	0.0032212	0.00692551	0.0105859	0.00813797
PHGDH	1.76083	2.14783	1.7772	1.73063	1.42045	1.80991	1.82542	2.55542	0.266517	3.16477	0.882646	1.63036			PHGDH	1.36405	1.933	0.448418	2.2212	0.520824	0.284829
HMGCS2	0.191641	0.27735	0.200025	0.19532	0.106934	0.196183	0.219858	0.472484	0	0	0.00035405	0			HMGCS2	0.0295572	0.140863	0.00617397	0.00104932	0.000871777	0.0366209
REG4	0.00522822	0.0123428	0.0115097	0.0125368	0.0117556	0.00454039	0.00158857	0.0165667	0.0243766	0.0199103	0	0			REG4	0.00131212	0.00766602	0.0761009	0.0241343	0.00012454	0.0162759
NOTCH2	3.49353	2.27851	2.36106	2.41434	2.37619	2.67883	2.58587	2.35513	1.76125	0.68851	0.479383	5.83352			NOTCH2	0.236734	0.291035	0.150591	0.0873034	0.113082	0.427243
SEC22B	0.96019	1.15151	1.0643	1.00059	1.08279	0.990751	0.861638	1.23952	1.3418	0.884723	0.508415	2.12288			SEC22B	0.216154	0.403424	0.368827	0.410914	0.18656	0.512692
NBPF26	0.252577	0.322728	0.249552	0.287802	0.346153	0.22929	0.0924546	0.315597	0.358787	0.240047	0.313688	0.0716197			NBPF26	0.00448883	0.0234772	0.0183877	0.0222456	0.0433398	0.00813797
FCGR1B	0.00198312	0.00580837	0.00366218	0.00635927	0.00467392	0.00699977	0.00301828	0.00115967	0.00451418	0	0.10232	0.000367281			FCGR1B	0	0	0.000134217	0	0.0374864	0
FAM72B	0.151979	0.129599	0.169507	0.161162	0.162029	0.180291	0.186498	0.0674267	0.0801719	0.444609	0.451413	0.00789653			FAM72B	0.0207177	0.0103354	0.0175824	0.0822666	0.0749728	0.00406899
SRGAP2C	0.341096	0.220355	0.250772	0.250737	0.239786	0.288126	0.294202	0.190518	0.17497	0.139532	0.19933	0.25728			SRGAP2C	0.0546255	0.0568791	0.0522103	0.0581323	0.0983863	0.0447588
FAM72C	0.122412	0.0535459	0.0800448	0.0801268	0.0861134	0.114834	0.18475	0.000497002	0.0205847	0.280992	0.288727	0.000734561			FAM72C	0.0125687	0.000684466	0.000939517	0.0228752	0.0349956	0.00813797
NBPF15	0.404917	0.232516	0.39569	0.363387	0.489629	0.362664	0.455601	0.1602	0.524909	0.108222	0.0920529	0.215777			NBPF15	0.0256208	0.0171117	0.0528814	0.0167891	0.0158165	0.0162759
SRGAP2B	0.538146	0.219629	0.370927	0.33795	0.432125	0.419229	0.588087	0.0856501	0.374497	0.194125	0.268547	0.246445			SRGAP2B	0.071545	0.0160165	0.0654977	0.0417629	0.0843133	0.0528968
FAM72D	0.204982	0.116893	0.20578	0.198228	0.220666	0.200912	0.268468	0.0460556	0.193388	0.357903	0.274742	0.00367281			FAM72D	0.0285904	0.0061602	0.0259038	0.049318	0.0432152	0.00813797
NBPF20	0.482258	0.22453	0.336746	0.369019	0.504075	0.32653	0.343289	0.145953	0.558314	0.106456	0.0807233	0.15738			NBPF20	0.0251374	0.012868	0.0297961	0.0176286	0.0132012	0
GPR89A	0.41988	0.238869	0.406502	0.36157	0.478864	0.372501	0.570454	0.131209	0.539535	0.208416	0.348562	0.107797			GPR89A	0.0799701	0.0327175	0.0994546	0.0568731	0.0582845	0.0244139
PDZK1	0.373007	0.111993	0.346163	0.303246	0.386519	0.359258	0.604608	0.00066267	0.0440584	0.00160567	0.00477967	0.00495829			PDZK1	0.343913	0.00424369	0.265212	0.00356769	0.00410981	0.0162759
CD160	0.00342539	0.00127058	0.00244145	0.00218032	0.00509882	0.0066214	0.00270056	0.00149101	0.00288908	0.00834947	0.0028324	0.000918202			CD160	0.00186459	0.00123204	0.00469758	0.000209864	0.00510612	0
RNF115	0.646497	0.490626	0.69843	0.661182	0.874023	0.593467	0.711042	0.336305	0.95484	0.63761	0.369274	0.363424			RNF115	0.757852	0.470297	1.30096	0.670725	0.396534	0.500485
POLR3C	0.433402	0.391702	0.479397	0.459866	0.611575	0.430959	0.406832	0.292569	0.739062	0.431282	0.530543	0.258015			POLR3C	0.134043	0.106298	0.252059	0.176915	0.153059	0.113932
NUDT17	0.0917643	0.031946	0.0692327	0.0626842	0.0767656	0.0696193	0.109135	0.0137504	0.0639209	0.057804	0.0100904	0.0145076			NUDT17	0.0971658	0.016085	0.0782483	0.0642184	0.0158165	0.0284829
PIAS3	0.89673	0.504058	0.90857	0.876852	1.07444	0.860971	1.19651	0.313443	1.81777	0.232501	0.125157	0.524477			PIAS3	0.155313	0.0738539	0.236221	0.0602309	0.0488195	0.109863
ANKRD35	0.0128001	0.0137949	0.0111609	0.0163524	0.0145883	0.0183507	0.00762512	0	0.033405	0	0.0617817	0.0424209			ANKRD35	0.00138118	0.000479126	0.00657662	0.000419728	0.0892949	0.138346
ITGA10	0.0355158	0.0107092	0.0354011	0.0181693	0.0161463	0.031026	0.0357427	0.00149101	0.00433362	0.00947344	0.00407157	0.403091			ITGA10	0.0147786	0.0029432	0.00362385	0.0132214	0.00560428	0.109863
PEX11B	0.361468	0.224167	0.364823	0.335951	0.377313	0.363042	0.532487	0.140486	0.370705	0.322739	0.274211	0.148381			PEX11B	0.207038	0.0846	0.180521	0.1383	0.0978881	0.130208
RBM8A	2.00674	1.81276	2.48366	2.52154	3.21297	2.21325	2.27006	1.23257	4.03947	2.88683	2.21759	0.616848			RBM8A	4.73999	3.12322	10.652	6.71271	3.12096	2.70588
LIX1L-AS1	0.00162255	0.00108907	0.00296462	0.00054508	0.00127471	0.00151346	0.000158857	0.000331335	0.00216681	0.000802834	0.00035405	0			LIX1L-AS1	0.0107732	0.00533884	0.0265749	0.0075551	0.00834415	0.00406899
LIX1L	0.117184	0.102191	0.131664	0.116829	0.112032	0.15286	0.0622718	0.00198801	0.00794496	1.02458	0.528419	0.620337			LIX1L	0.0157454	0.00184806	0.00389228	0.249738	0.154927	0.0976557
ANKRD34A	0.06995	0.0268637	0.0730692	0.065773	0.0848387	0.0635655	0.129627	0.00447302	0.036294	0.0236033	0.0035405	0.0506847			ANKRD34A	0.0263114	0.00219029	0.030333	0.00776496	0.00323803	0.0203449
POLR3GL	0.144948	0.0840399	0.171774	0.13845	0.160188	0.159103	0.189834	0.0231934	0.162691	0.216123	0.216678	0.145994			POLR3GL	0.526159	0.112663	0.578474	0.67828	0.639137	0.541175
TXNIP	0.842284	1.68897	1.24933	1.38578	1.16834	1.1631	0.793012	1.80196	0.854625	0.717733	0.740495	1.12718			TXNIP	0.353512	2.09967	0.874422	0.513117	1.25598	0.272622
NBPF10	1.27713	0.459406	0.834629	0.751484	1.06055	0.855296	1.02748	0.257779	1.16105	0.133752	0.163217	0.810956			NBPF10	0.0277617	0.0152636	0.0386544	0.00965374	0.0138239	0.00406899
NOTCH2NLA	0.474867	0.190224	0.312506	0.286894	0.285251	0.340718	0.534394	0.127564	0.262545	0.0614971	0.0534615	0.293825			NOTCH2NLA	0.0317671	0.0113621	0.0202667	0.0098636	0.01893	0.00813797
NBPF12	0.289896	0.242318	0.271525	0.268906	0.306496	0.249532	0.2556	0.224479	0.351204	0.241813	0.0971866	0.147096			NBPF12	0.0166432	0.02115	0.0166429	0.0163694	0.0134503	0.00406899
PRKAB2	0.226797	0.131959	0.226009	0.194049	0.240211	0.213777	0.360605	0.0871411	0.431737	0.164581	0.0741734	0.251587			PRKAB2	0.115121	0.051951	0.133948	0.111228	0.0749728	0.0528968
FMO5	0.0823896	0.0176066	0.0441206	0.0457867	0.0474474	0.0518361	0.0999208	0.0117624	0.0418916	0.0141299	0.00637289	0.0095493			FMO5	0.0390182	0.00301165	0.0307356	0.0098636	0.00448342	0.00406899
CHD1L	0.530755	0.464125	0.56293	0.517099	0.601661	0.503227	0.490073	0.354031	0.677489	0.968217	0.838744	0.33294			CHD1L	0.0154692	0.0133471	0.0242932	0.0318993	0.0296404	0
LINC00624	0.00576907	0.000726046	0.0033134	0.00345218	0.00566536	0.00321611	0.00444799	0.00447302	0.00487532	0.00690437	0.00300942	0.00202004			LINC00624	0.00248612	0.00212185	0.00255012	0.00776496	0.00348711	0
BCL9	0.460624	0.3338	0.385052	0.34013	0.383545	0.367204	0.361875	0.338293	0.437154	0.499523	0.0327496	0.165827			BCL9	0.0559377	0.0575636	0.0412045	0.0898217	0.0115822	0.0244139
ACP6	0.128001	0.107092	0.144569	0.137542	0.137668	0.140374	0.169341	0.0869754	0.209639	0.140656	0.116305	0.0178131			ACP6	0.0705781	0.0575636	0.0818722	0.0816371	0.0788336	0.0528968
GPR89B	0.147292	0.0914818	0.157648	0.138269	0.177467	0.158346	0.220016	0.0853187	0.225348	0.102602	0.134539	0.04389			GPR89B	0.0336317	0.0188913	0.0461705	0.0283316	0.0296404	0.012207
NBPF11	0.217061	0.168443	0.245192	0.219849	0.292757	0.210182	0.252423	0.141646	0.329174	0.217086	0.162686	0.12763			NBPF11	0.0212011	0.0141685	0.0289908	0.0228752	0.0144466	0.00813797
LINC01138	0.0162255	0.0141579	0.0169158	0.0187144	0.014305	0.0145671	0.0206514	0.0137504	0.0130009	0.00417473	0.0481507	0.00606013			LINC01138	0.0189912	0.0327859	0.0144954	0.00734524	0.0637643	0.0203449
NBPF14	1.94021	0.674134	1.12307	1.06345	1.37512	1.28777	1.54472	0.35983	1.10236	0.166668	0.275805	1.14445			NBPF14	0.0770006	0.0325806	0.0640214	0.0176286	0.045706	0.0366209
NUDT4B	0.192002	0.163542	0.163403	0.166431	0.148149	0.154941	0.150596	0.185382	0.107799	0.0908808	0.0577101	0.100084			NUDT4B	0.00656059	0.0091034	0.00416072	0.00209864	0.00261533	0.00813797
PDE4DIP	1.26793	0.917541	1.16109	1.09888	1.35501	1.12318	1.26339	0.754947	1.45285	0.53838	0.0936461	2.77921			PDE4DIP	0.287354	0.234909	0.347084	0.13851	0.0270251	0.467933
NBPF9	0.457379	0.340334	0.504335	0.443877	0.545716	0.44458	0.520414	0.325868	0.425056	0.194767	0.166226	0.294743			NBPF9	0.0473053	0.0287476	0.0597264	0.0226653	0.0333766	0.0203449
NOTCH2NLC	0.157928	0.0649811	0.10132	0.100658	0.125204	0.134887	0.132169	0.0450615	0.0978675	0.0499362	0.0458494	0.137547			NOTCH2NLC	0.0145714	0.00684466	0.0119453	0.00671564	0.0149447	0.00406899
NBPF19	1.27875	0.682665	0.897409	0.911011	1.13647	0.952347	0.94758	0.377225	1.0361	0.306843	0.451944	0.702241			NBPF19	0.066849	0.0273787	0.072477	0.0337881	0.0767164	0.0284829
FCGR1A	0.00901417	0.0101646	0.00854509	0.0145355	0.0087813	0.0177832	0.00508341	0	0.00559759	0	0.246241	0.000367281			FCGR1A	0.000345294	6.84466e-05	0.000268433	0.000419728	0.0618962	0.00406899
BOLA1	0.128362	0.108907	0.177354	0.175334	0.205794	0.138293	0.193805	0.0689177	0.292158	0.309251	0.00035405	0.0505011			BOLA1	0.421328	0.154073	0.70759	0.556139	0.00560428	0.244139
SV2A	0.026682	0.0137949	0.0336572	0.0138087	0.0380995	0.0189183	0.000794283	0.000828337	0.00162511	0.437865	0.000885124	0.285193			SV2A	0.00303859	0.00225874	0.0048318	0.181952	0.00435889	0.113932
SF3B4	1.79634	1.3165	2.03809	1.93812	2.28767	1.93099	2.37745	0.895267	2.91454	1.69751	1.49214	0.522457			SF3B4	0.956327	0.396922	1.04702	0.698637	0.340118	0.354002
MTMR11	0.0585921	0.030857	0.064001	0.0592321	0.0725166	0.059971	0.0891186	0.0304828	0.0882974	0.000802834	0.0154012	0.121386			MTMR11	0.0144333	0.00609175	0.0195956	0.00125918	0.00784599	0.0244139
OTUD7B	0.488568	0.454868	0.480967	0.474765	0.579283	0.447228	0.454807	0.489713	0.710894	0.0682409	0.126573	0.341571			OTUD7B	0.102691	0.122862	0.154886	0.0381952	0.0767164	0.0528968
VPS45	0.551848	0.408764	0.589088	0.553983	0.64146	0.546549	0.707389	0.275671	0.70656	0.467891	0.213846	0.229			VPS45	0.21795	0.134155	0.247764	0.179643	0.0882986	0.118001
PLEKHO1	0.100057	0.130507	0.157125	0.132273	0.16033	0.112375	0.0225576	0.104039	0.181109	1.12573	0.167642	0.56249			PLEKHO1	0.0254137	0.109378	0.0958307	0.857084	0.111961	0.646969
ANP32E	1.27064	0.801555	1.19666	1.07653	1.35898	1.14853	1.24289	0.30284	1.09261	3.23108	2.51977	0.35718			ANP32E	1.60313	0.468517	1.67113	4.42141	2.2579	0.447588
APH1A	1.91786	1.92221	2.25974	2.27553	2.67716	2.15517	2.48499	1.59041	3.10323	1.36257	2.03667	0.858886			APH1A	0.731126	0.508764	1.14487	0.556139	0.594676	0.56152
C1ORF54	0.00270425	0.00707895	0.00854509	0.00617758	0.0124638	0.00832405	0.00381256	0.00182234	0.00866723	0.00305077	0.0125688	0.0369117			C1ORF54	0.00807989	0.0049966	0.0159718	0.00608605	0.118313	0.378416
CIART	0.0355158	0.0121613	0.0347035	0.0239835	0.0371081	0.0266748	0.0524227	0	0.0619346	0.000160567	0.00035405	0.044441			CIART	0.026933	0.000752913	0.0271118	0.00125918	0.00224171	0.0366209
MRPS21	0.360567	0.498612	0.628151	0.634473	0.73593	0.458769	0.429072	0.424274	1.22118	0.562786	0.603832	0.309801			MRPS21	2.42024	2.21466	5.82755	2.45856	2.18617	4.16257
PRPF3	0.570958	0.657798	0.796612	0.771652	1.00801	0.653816	0.625101	0.607834	1.19102	0.716609	0.635873	0.156645			PRPF3	0.289011	0.337305	0.581829	0.346275	0.275108	0.105794
RPRD2	1.13254	1.39473	1.03413	1.18246	1.23491	1.05148	0.667039	1.62106	1.43912	0.774253	0.388923	0.386747			RPRD2	0.223198	0.617252	0.382786	0.33851	0.183198	0.248208
TARS2	0.625223	0.573214	0.65274	0.647374	0.668937	0.626195	0.752345	0.526491	0.517326	0.3229	0.531605	0.126712			TARS2	0.149581	0.152841	0.183474	0.103253	0.161279	0.0732417
ECM1	0.0140621	0.03122	0.0448181	0.0239835	0.0277603	0.0471065	0.00238285	0.00745504	0.0153482	0.00834947	0.0470886	1.219			ECM1	0.000759647	0.00266942	0.00577132	0.00377755	0.0108349	0.349933
FALEC	0.000360567	0.0016336	0.00104634	0.00163524	0.00212451	0.00151346	0	0.00182234	0.00523645	0.0004817	0.000708099	0.000550921			FALEC	0.00918483	0.0244354	0.0127506	0.00965374	0.0169374	0.012207
ADAMTSL4	0.0818487	0.0190587	0.0570254	0.0405176	0.0400824	0.0673491	0.0935666	0.00182234	0.00487532	0	0.00991339	0.569652			ADAMTSL4	0.0136737	0.0029432	0.0032212	0.000629592	0.00734783	0.0284829
MCL1	3.27954	3.26793	3.4414	3.41674	3.63518	3.27003	3.25767	3.11505	4.86124	1.52233	1.62898	2.04557			MCL1	0.54812	0.886863	0.822077	0.305772	0.334015	0.455726
ENSA	4.23919	2.73411	4.32835	4.08174	4.75479	4.32529	6.35426	1.87569	5.15881	2.00468	1.98887	0.711606			ENSA	4.24588	1.45018	4.02368	1.3106	0.825822	1.44042
GOLPH3L	0.329739	0.211279	0.292103	0.274175	0.360742	0.281315	0.342495	0.115139	0.463697	0.33157	0.226946	0.191904			GOLPH3L	0.143781	0.066051	0.192601	0.10745	0.134254	0.0813797
CTSS	0.0144227	0.0324906	0.0179621	0.0419712	0.0225198	0.0302693	0.00444799	0	0.00234738	0.0125242	0.353164	0.0185477			CTSS	0.00338388	0.000684466	0.00134217	0.00461701	0.21097	0.012207
CTSK	0.0658035	0.159549	0.326806	0.0823071	0.177326	0.321989	0.0158857	0.000497002	0.032141	0.00851004	0.00725802	1.37253			CTSK	0.00455788	0.00171117	0.0096636	0.00398741	0.00585336	3.2145
ARNT	0.587724	0.399325	0.557349	0.527274	0.673894	0.552603	0.623353	0.288924	0.800816	0.490852	0.266422	0.495645			ARNT	0.120162	0.0734432	0.141867	0.113536	0.084936	0.0732417
SETDB1	0.609719	0.475197	0.578799	0.565612	0.723891	0.526685	0.583798	0.378881	0.778426	0.459381	0.406803	0.19723			SETDB1	0.158904	0.106435	0.244811	0.160126	0.161901	0.12207
CERS2	3.09439	2.25383	3.37862	3.13494	3.71534	3.11679	4.10851	1.72344	6.98417	2.03053	1.72298	1.75542			CERS2	0.411384	0.241617	0.487072	0.26254	0.197022	0.219725
ANXA9	0.860854	0.212732	0.567987	0.473856	0.518239	0.636411	1.18698	0.0694147	0.586663	0.00256907	0.00761207	0.00716197			ANXA9	1.06261	0.0735117	0.308296	0.00797483	0.0125785	0.0732417
MINDY1	0.47036	0.179696	0.287743	0.256915	0.271371	0.333151	0.508818	0.135516	0.212889	0.0616576	0.0389455	0.120652			MINDY1	0.0921936	0.0318961	0.0556999	0.0140609	0.0148202	0.0325519
PRUNE1	0.429976	0.312381	0.43859	0.391913	0.462718	0.402392	0.483877	0.240218	0.534299	0.489247	0.203756	0.0855764			PRUNE1	0.116571	0.0868588	0.14737	0.127597	0.0686213	0.0773107
BNIPL	0.632074	0.0951121	0.407025	0.29616	0.274628	0.515902	1.04496	0.00331335	0.0225709	0.0077072	0.00477967	0.00110184			BNIPL	0.260973	0.0051335	0.0134217	0.00692551	0.00560428	0.0162759
C1ORF56	0.0886995	0.0644366	0.116318	0.125368	0.175626	0.0989427	0.097538	0.0226964	0.221917	0.0114002	0.0292091	0.0314025			C1ORF56	0.199925	0.0885699	0.417414	0.0774398	0.0729802	0.284829
CDC42SE1	1.90127	1.44066	1.86004	1.77896	2.10341	1.78627	2.4502	1.15205	2.37699	1.65191	0.728634	0.454877			CDC42SE1	1.02387	0.689874	0.914418	0.499476	0.186311	0.545244
MLLT11	0.100057	0.0629845	0.111609	0.0961158	0.116281	0.12032	0.123908	0.0122594	0.0543508	0.289662	0.313511	0.177029			MLLT11	0.0595978	0.00896651	0.0491233	0.207346	0.146957	0.231932
GABPB2	0.238335	0.172799	0.260015	0.232204	0.299839	0.227776	0.228595	0.126736	0.351745	0.508354	0.107808	0.134241			GABPB2	0.12769	0.0652981	0.170724	0.237986	0.0510612	0.0935867
SEMA6C	0.0261411	0.0225074	0.0261584	0.0219849	0.0178459	0.0204318	0.0292296	0.0157384	0.0379192	0.0436741	0.00619587	0.060785			SEMA6C	0.00359106	0.00301165	0.00281855	0.012382	0.00236625	0
TNFAIP8L2	0.00522822	0.0110722	0.0083707	0.00799451	0.00424902	0.0119185	0.00095314	0.000331335	0	0.022961	0.124094	0			TNFAIP8L2	0.000276235	0.000273787	0.0008053	0.0132214	0.0612735	0
SCNM1	0.261772	0.240684	0.333782	0.327593	0.402382	0.303071	0.35012	0.18124	0.452321	0.424217	0.536031	0.14783			SCNM1	0.4513	0.239084	0.582903	0.500316	0.43265	0.370278
LYSMD1	0.116103	0.085492	0.098007	0.0977511	0.111324	0.0911862	0.119301	0.0902888	0.101479	0.146116	0.0442562	0.0543575			LYSMD1	0.0290047	0.0260097	0.0221458	0.0377755	0.0138239	0.0244139
VPS72	0.606654	0.510048	0.629721	0.627024	0.732248	0.597818	0.686737	0.433386	0.917282	0.573865	0.460973	0.195761			VPS72	0.359382	0.237441	0.43258	0.311018	0.193784	0.187173
PIP5K1A	1.14606	0.867988	1.12115	1.15612	1.37456	1.1088	1.13249	0.609325	1.62023	1.27827	0.837681	0.615379			PIP5K1A	0.218986	0.129775	0.256085	0.226653	0.207732	0.0691728
PSMD4	1.76191	1.56445	2.28677	2.23501	2.72674	2.01101	2.28293	1.04917	3.4929	2.08576	2.09562	0.66386			PSMD4	2.29372	1.28639	4.06354	2.23988	1.40667	1.2858
ZNF687-AS1	0.00721134	0.00435628	0.0106378	0.0109016	0.0162879	0.00813487	0.0103257	0.000994005	0.0238349	0.00208737	0.00407157	0.00330553			ZNF687-AS1	0.0582166	0.0104039	0.127237	0.0132214	0.0145711	0.0488278
ZNF687	1.05844	0.71207	0.969257	0.983507	1.28944	0.995859	1.04003	0.547697	1.54457	0.316798	0.35582	0.26738			ZNF687	0.065744	0.0414787	0.10885	0.0304303	0.0420944	0.0366209
PI4KB	0.964336	0.788486	1.09342	1.0511	1.30799	1.03502	1.11422	0.535106	1.93478	0.822904	0.50098	0.576447			PI4KB	0.144402	0.115333	0.27246	0.126338	0.080328	0.138346
RFX5	0.753765	0.481732	0.629546	0.571062	0.622623	0.600088	0.784434	0.327525	0.486268	1.24792	0.632687	0.204208			RFX5	0.0857711	0.064066	0.0634845	0.15467	0.0763428	0.0528968
SELENBP1	0.37535	0.387527	0.486721	0.431522	0.493028	0.369096	0.579827	0.335477	0.413138	0	0.00106215	0.213574			SELENBP1	0.227342	0.292883	0.345876	0.00566633	0.00672514	0.134277
PSMB4	2.07398	1.96795	2.92818	2.84096	3.25602	2.45711	2.79762	1.4592	5.03332	2.98012	3.26628	1.14206			PSMB4	1.67267	1.11171	3.18711	1.8617	1.35835	1.25732
POGZ	0.88411	0.763982	0.881016	0.908467	1.06948	0.870431	0.859732	0.65654	1.37141	0.862725	0.507707	0.312005			POGZ	0.240532	0.216634	0.381041	0.384051	0.279965	0.170897
CGN	1.12821	0.481732	0.851719	0.729681	0.823177	0.841107	1.44432	0.378219	1.3799	0.12476	0.028678	0.00202004			CGN	0.205105	0.0722796	0.119721	0.0306401	0.0107104	0.0284829
TUFT1	0.71879	0.447789	0.683258	0.627569	0.689049	0.694301	0.895793	0.38849	1.17405	0.0359669	0.00513372	0.386379			TUFT1	0.167261	0.0932928	0.146699	0.00923401	0.00348711	0.0569658
SNX27	0.684536	0.667418	0.629023	0.665361	0.756042	0.622979	0.662114	0.555317	1.10579	0.69413	0.477082	0.276746			SNX27	0.229068	0.267558	0.363325	0.301155	0.253687	0.138346
MRPL9	0.961452	0.730221	1.06238	1.03474	1.20318	0.987346	1.20445	0.467679	1.39181	1.28823	1.18571	0.243691			MRPL9	1.41584	0.629298	1.86172	1.33641	0.81287	0.716141
OAZ3	0.0313693	0.0110722	0.0292975	0.0216215	0.0365416	0.0319719	0.0603655	0.00563269	0.0287102	0.00642267	0.00265537	0.00514193			OAZ3	0.191915	0.0431214	0.149652	0.00902415	0.00523066	0.134277
TDRKH	0.426731	0.184416	0.406153	0.326866	0.434816	0.370609	0.535506	0.0876381	0.396887	0.258834	0.0168174	0.0150585			TDRKH	0.120991	0.0331282	0.119856	0.0682058	0.00672514	0.00406899
TDRKH-AS1	0.0126198	0.00998314	0.026856	0.0281625	0.0378163	0.0162697	0.0146148	0.0119281	0.0752966	0.00545927	0.000177025	0.000367281			TDRKH-AS1	0.0290738	0.0152636	0.111266	0.0104932	0.00174355	0.0284829
RORC	0.279259	0.123791	0.179098	0.159163	0.121947	0.219452	0.372995	0.161857	0.0149871	0.0194286	0.0021243	0			RORC	0.0759647	0.0469544	0.0147638	0.00776496	0.000871777	0.0162759
C2CD4D	0.00721134	0.00816802	0.0160438	0.0170792	0.0192622	0.0143779	0.00921368	0.00497002	0.0283491	0.00176623	0	0.00220368			C2CD4D	0.0115328	0.00520194	0.0238906	0.0023085	0.000249079	0.00406899
THEM4	0.192723	0.0829508	0.14579	0.135362	0.131011	0.170643	0.222558	0.0306485	0.135967	0.0009634	0.333869	0.110735			THEM4	0.215878	0.0496238	0.17824	0.00293809	0.261658	0.174966
S100A10	2.90076	1.1241	2.65857	2.30133	2.27082	2.88977	5.30327	0.589776	5.4674	0.293355	0.394234	2.00462			S100A10	29.8249	3.87168	12.1357	1.64365	1.79349	13.2242
S100A11	4.10596	2.21753	3.81407	3.52867	3.59594	3.72634	5.71248	1.74249	7.38972	0.000802834	1.27936	3.96149			S100A11	35.3641	11.4379	23.5566	0.380064	4.25851	31.5957
TCHH	0.014603	0.023052	0.0360986	0.0472403	0.0701088	0.0251613	0.0117554	0.00646103	0.155469	0.00738607	0.000885124	0.000367281			TCHH	0.00877047	0.0155374	0.134217	0.0226653	0.00273987	0.0162759
FLG-AS1	0.00234369	0.000544535	0.00104634	0.000908467	0.000566536	0.000567549	0	0.000165667	0	0	0	0.0124875			FLG-AS1	0.00296953	0.00082136	0	0	0	0.00813797
IVL	0.129624	0.0212369	0.0748131	0.0512375	0.0480139	0.0856999	0.0846706	0	0.00144454	0	0	0.00018364			IVL	0.0637413	0.000958253	0.000671083	0	0.000622698	0
S100A9	0.115742	0.0166991	0.0730692	0.0625025	0.0626022	0.0866458	0.0922957	0.00231934	0.0202235	0.00208737	0.0154012	0			S100A9	0.99569	0.0264888	0.186024	0.0405037	0.137865	0.012207
S100A8	0.0156847	0.00344872	0.0129048	0.00890298	0.00580699	0.0119185	0.0177919	0.00066267	0.00126397	0	0.0021243	0			S100A8	0.0745836	0.00609175	0.0169113	0.00776496	0.0059779	0.00406899
S100A6	1.54377	1.28946	1.52539	1.27549	0.906032	1.58951	2.37872	1.61841	0.119174	0	0.139319	8.41826			S100A6	15.5996	12.7118	1.94024	0.166212	0.68696	107.694
S100A4	0.120069	0.125243	0.102192	0.127367	0.0803064	0.138671	0.177284	0.126073	0.00848667	0.0563589	0.754834	0.102839			S100A4	0.9517	0.810477	0.086704	0.236517	2.01019	1.39566
S100A2	0.00342539	0.00199663	0.00209268	0.00145355	0.00184124	0.00189183	0.00190628	0.000165667	0.00288908	0.000642267	0	0.0165276			S100A2	0.0290738	0.0104039	0.0108716	0.00272823	0.000498158	0.195311
S100A16	3.27106	3.75584	3.33886	3.22651	2.498	3.42364	4.33551	5.13967	0.689406	0	0.00460264	1.59418			S100A16	6.79339	8.25494	2.89948	0.0992656	0.0856832	6.21334
S100A14	0.241219	1.05549	0.617165	0.775104	0.818503	0.435877	0.00524227	1.31192	1.22316	0	0.00123917	0.000550921			S100A14	0.0227894	2.67599	2.12478	0.0174187	0.0166883	1.17187
S100A13	0.413931	0.575029	0.70279	0.731316	0.9015	0.536144	0.559334	0.436699	1.26235	0.00754664	0.137194	0.855213			S100A13	3.41717	3.51426	9.75514	0.0938092	0.498158	10.1399
S100A1	0.102581	0.135771	0.0920777	0.0975694	0.0641602	0.0970508	0.121208	0.198801	0.00758383	0.00321133	0.0272618	0.00275461			S100A1	0.268984	0.428955	0.0162402	0.00587619	0.0596545	0.101725
CHTOP	0.912775	0.991235	1.0132	1.01094	0.954046	0.972022	1.02065	0.946955	1.05794	1.35261	1.29777	0.366179			CHTOP	0.680161	0.723412	0.653904	0.820358	0.721831	0.419106
SNAPIN	0.405458	0.343783	0.401445	0.384282	0.35451	0.399933	0.558699	0.361321	0.273379	0.370427	0.209243	0.172806			SNAPIN	0.751775	0.580907	0.37782	0.424135	0.223673	0.581865
ILF2	3.57069	4.43687	3.95673	3.94275	3.44638	3.69928	3.87864	5.05435	2.82534	3.71969	4.04555	0.741907			ILF2	3.23472	4.87867	2.51643	2.63841	2.36725	1.11897
NPR1	0.00865361	0.00671593	0.0123817	0.0152622	0.029035	0.0119185	0.001112	0.000994005	0.108882	0.0146116	0.0021243	0.00330553			NPR1	0.000345294	0.000342233	0.00765035	0.00188878	0.00585336	0
INTS3	0.940719	1.0083	0.956876	0.897384	0.960278	0.904105	0.908342	0.971143	0.851375	0.648047	0.558336	0.480954			INTS3	0.110356	0.159891	0.128311	0.136621	0.110342	0.105794
SLC27A3	0.187855	0.589731	0.38296	0.443332	0.450679	0.30099	0.104369	0.801499	0.553078	0.0199103	0.182159	0.104859			SLC27A3	0.0287285	0.253732	0.179314	0.00923401	0.0640133	0.0651038
GATAD2B	1.03843	0.776507	0.64001	0.75003	0.665821	0.762218	0.728199	0.816575	0.478142	0.427429	0.440438	0.228081			GATAD2B	0.232038	0.339632	0.152202	0.166842	0.243101	0.113932
DENND4B	0.797394	1.14298	0.934379	0.974422	0.875581	0.858134	0.727881	1.41381	0.751341	1.06408	0.678182	0.286112			DENND4B	0.073893	0.205751	0.094757	0.181952	0.117067	0.105794
CRTC2	0.527509	0.638195	0.513577	0.537631	0.516114	0.536901	0.470851	0.766212	0.441126	0.340241	0.334754	0.18566			CRTC2	0.0366702	0.0725534	0.0365069	0.0373558	0.0326294	0.0447588
SLC39A1	2.74986	2.50105	2.59091	2.50119	2.3177	2.77891	3.77952	2.85031	2.08465	0.730579	1.49621	0.936749			SLC39A1	1.00412	0.887137	0.559147	0.265898	0.388937	0.451657
CREB3L4	1.29786	1.84742	1.31961	1.37542	0.937333	1.35133	1.65116	2.4643	0.139217	0.0953766	0.0226592	0.0167113			CREB3L4	1.05943	2.24423	0.28105	0.067786	0.0501894	0.292967
JTB	1.73811	2.09174	2.20167	2.13145	2.00115	1.93061	2.1425	2.45851	1.98444	2.78102	2.53553	0.821791			JTB	4.40188	5.15403	3.82155	4.31333	2.10684	3.70685
RAB13	1.74496	1.16276	1.34925	1.3151	1.34	1.54619	2.23337	1.13283	0.874668	0.00128453	0.27368	1.47573			RAB13	5.87042	3.38243	3.09182	0.0642184	0.542245	3.91843
RPS27	5.19253	4.69806	5.00045	5.7148	5.48336	4.69155	5.73822	4.60489	5.8103	6.14842	6.0893	2.8905			RPS27	41.7602	33.5926	37.5952	27.8374	28.1239	37.3777
NUP210L	0.00144227	0.0127058	0.0284255	0.0287076	0.0562287	0.0185399	0	0.00149101	0.114299	0.000802834	0.000531074	0.00018364			NUP210L	0.000207177	0.00116359	0.0837512	0.00104932	0.00149447	0.0162759
TPM3	6.92685	6.51681	6.48049	6.37126	6.0438	6.63786	7.23941	6.87222	4.8365	8.13094	8.00276	2.56674			TPM3	6.41488	7.80668	4.66604	6.61113	5.15457	2.83608
C1ORF43	3.03688	2.96318	2.96863	2.91182	2.71781	3.08728	3.56792	3.25255	2.37157	2.55349	2.46047	1.25169			C1ORF43	2.02702	1.97824	1.63114	1.29717	1.44179	1.44449
UBAP2L	3.55429	3.29335	3.01188	2.98486	2.89556	3.20608	3.16855	3.92499	2.43694	2.39566	2.461	1.67333			UBAP2L	0.917999	1.44669	0.634979	0.793915	0.574252	0.675452
HAX1	1.14228	1.07655	1.13528	1.0531	1.07812	1.06037	1.2637	1.21401	0.795941	1.40351	0.971689	0.576631			HAX1	2.50318	2.08228	1.64832	1.96055	1.09794	1.38752
ATP8B2	0.499746	0.571761	0.565894	0.523277	0.511157	0.552036	0.477046	0.619928	0.432639	0.889861	0.00477967	2.19193			ATP8B2	0.0345294	0.0820675	0.0422783	0.0837357	0.00323803	0.146483
IL6R	0.0751782	0.0867625	0.0690583	0.0910284	0.0756325	0.0828621	0.0706912	0.0443989	0.0971453	0.00369303	0.47602	0.0639068			IL6R	0.0073893	0.00999321	0.0132875	0.000839456	0.106481	0.0244139
UBE2Q1	0.944145	0.88378	0.995939	1.02148	1.03081	0.934374	1.01335	0.880688	1.12584	1.00499	0.838035	0.634294			UBE2Q1	0.537002	0.645794	0.581829	0.614481	0.342857	0.472002
ADAR	4.97781	4.26334	4.04845	4.1308	4.33032	3.98268	3.97618	4.41918	4.98258	5.2189	2.10783	2.13427			ADAR	0.663103	1.12163	0.722086	1.24155	0.556069	0.472002
PMVK	0.627387	0.342512	0.482187	0.477854	0.474757	0.515713	0.881337	0.306319	0.247377	0.395155	0.19933	0.17556			PMVK	2.59205	0.881661	0.989177	0.906822	0.349956	0.956212
PBXIP1	0.997869	0.710255	0.811435	0.77038	0.664263	0.897862	1.21081	0.659688	0.639931	0.350678	0.244117	1.16355			PBXIP1	0.117745	0.11191	0.0472443	0.0694649	0.0605262	0.146483
PYGO2	1.03951	1.02881	1.00483	0.93663	0.922179	1.04561	1.36633	1.15305	0.853361	0.948628	0.544528	0.254342			PYGO2	0.161391	0.179809	0.0981124	0.157188	0.0830679	0.0813797
SHC1	1.59623	1.04024	1.46261	1.25496	1.17698	1.50173	1.86132	0.922436	0.963688	0.40222	0.514788	3.58686			SHC1	0.292326	0.199043	0.151128	0.105142	0.0978881	0.728348
CKS1B	1.13849	1.04351	1.13615	1.20772	1.06764	1.1542	1.40048	1.10136	0.724617	1.3364	1.24094	0.104308			CKS1B	4.55264	3.72398	3.30442	3.15614	3.08684	1.4567
FLAD1	0.640908	0.628393	0.613851	0.6352	0.54175	0.645303	0.80445	0.733244	0.489879	0.584142	0.500803	0.118632			FLAD1	0.402682	0.503973	0.306283	0.469256	0.244347	0.264484
ZBTB7B	1.12479	1.15115	1.03587	1.04583	0.945265	1.12602	1.21065	1.32186	1.0872	0.159603	0.490182	0.369484			ZBTB7B	0.118988	0.183985	0.0932806	0.0186779	0.0389809	0.0935867
DCST2	0.00306482	0.00217814	0.00139512	0.0027254	0.00198288	0.00208101	0.00301828	0.00132534	0.00216681	0.000802834	0.00035405	0			DCST2	0.00255518	0.00109515	0.00281855	0.000419728	0.000622698	0.00406899
ADAM15	4.87342	3.39263	3.80169	3.50196	3.05802	4.4301	5.76872	3.61569	1.79845	0.378937	2.50278	1.16997			ADAM15	0.93112	0.792064	0.341716	0.111857	0.45432	0.43945
EFNA4	0.17199	0.315649	0.238914	0.253644	0.180017	0.221533	0.221764	0.429907	0.160163	0.121067	0.0446102	0.0424209			EFNA4	0.278583	0.657909	0.183072	0.129696	0.0836906	0.170897
EFNA3	0.512005	0.286788	0.414001	0.387189	0.307912	0.458201	0.749009	0.288593	0.104187	0.08783	0.0327496	0.00716197			EFNA3	0.221126	0.0896651	0.0543578	0.049318	0.0623943	0.0284829
EFNA1	0.319643	0.316556	0.347733	0.323051	0.278027	0.331448	0.592535	0.365628	0.309492	0.0199103	0.00159322	0.00110184			EFNA1	0.20621	0.25291	0.111803	0.0125918	0.00510612	0.101725
SLC50A1	1.00093	0.6941	0.909791	0.877034	0.816661	0.9724	1.35552	0.728108	0.698254	0.188987	0.414061	0.154442			SLC50A1	1.35825	0.870025	0.874019	0.236307	0.58957	0.492347
DPM3	0.156126	0.213276	0.236472	0.24783	0.290208	0.212263	0.213186	0.220338	0.360051	0.122352	0.175432	0.108715			DPM3	0.7198	0.859005	1.58282	0.652887	0.534399	1.44856
KRTCAP2	0.505515	0.457046	0.555256	0.528364	0.52532	0.544468	0.692456	0.501144	0.477059	0.616094	0.495315	0.294375			KRTCAP2	4.35319	2.93383	3.55137	3.70032	1.91106	4.34568
TRIM46	0.0358764	0.0139764	0.0306926	0.0285259	0.0192622	0.0374582	0.0748215	0.00497002	0.00361135	0.0965006	0.00177025	0.0354426			TRIM46	0.0247921	0.0106777	0.00912674	0.0512068	0.00523066	0.0203449
MUC1	3.7746	0.619499	2.17534	1.66068	1.88812	2.81561	5.31201	0.0541733	0.349037	0.0162172	0.00619587	0.0875964			MUC1	1.87108	0.0540044	0.488683	0.0293809	0.017311	0.101725
THBS3	0.189839	0.0718786	0.130792	0.0992046	0.106934	0.147752	0.214456	0.0561613	0.0689767	0.033719	0.0304483	0.743376			THBS3	0.0379824	0.016701	0.0153007	0.00923401	0.0133257	0.0325519
MTX1	0.687421	0.621677	0.669133	0.658275	0.539625	0.680302	0.833838	0.670456	0.388581	0.719981	0.780325	0.280419			MTX1	1.45528	1.24313	0.732421	1.21721	0.755582	0.492347
GBA	1.98654	0.922986	1.49469	1.28584	1.4179	1.69602	2.58793	0.982077	1.1457	0.292231	0.440792	1.45462			GBA	0.338596	0.166941	0.229242	0.0770201	0.05679	0.585934
FAM189B	0.835073	0.680668	0.802715	0.775831	0.80264	0.853026	1.02812	0.554323	0.467308	0.730579	0.517798	0.55643			FAM189B	0.178103	0.141274	0.140525	0.207346	0.128649	0.231932
SCAMP3	1.25027	0.922986	1.21898	1.13268	1.14568	1.23404	1.59158	0.898249	0.92288	1.06761	1.01648	0.723543			SCAMP3	0.457101	0.384738	0.385739	0.47849	0.301012	0.504554
CLK2	0.325051	0.343601	0.380518	0.344672	0.332981	0.377609	0.48769	0.381863	0.240155	0.362238	0.486818	0.133139			CLK2	0.0674014	0.0852845	0.0559684	0.0852047	0.100628	0.0447588
HCN3	0.0659838	0.0689744	0.06714	0.061049	0.0613275	0.050701	0.0760923	0.0798517	0.0426139	0.0595702	0.0118607	0.0246078			HCN3	0.0212011	0.0308694	0.0224142	0.0243442	0.00311349	0.00813797
FDPS	1.61282	2.09973	1.91724	1.89833	1.84422	1.78721	1.62907	2.19526	1.46585	2.49183	2.0064	0.796081			FDPS	2.51733	3.94116	2.58179	4.37188	2.8684	2.50243
RUSC1-AS1	0.0189298	0.0228705	0.0287743	0.0228934	0.0294599	0.0202426	0.0339953	0.0276665	0.0209458	0.0401417	0.0171714	0.0148749			RUSC1-AS1	0.0154001	0.0140316	0.00590553	0.00608605	0.00585336	0.0325519
RUSC1	1.18609	1.34809	1.31821	1.2942	1.19171	1.2942	1.53948	1.46367	0.875932	0.256907	0.243763	0.230101			RUSC1	0.754123	0.94956	0.574313	0.164953	0.13114	0.358071
ASH1L	1.30381	0.626033	0.88433	0.848327	0.939458	0.920942	1.07292	0.53991	1.05162	0.402862	0.223936	0.766698			ASH1L	0.766277	0.515129	0.672157	0.648479	0.59368	0.378416
ASH1L-AS1	0.0129804	0.0154285	0.026856	0.0270723	0.0199704	0.0287558	0.0228754	0.0145787	0.026724	0.015575	0.0198268	0.00459101			ASH1L-AS1	0.0990994	0.0431898	0.0730139	0.052466	0.0749728	0.0447588
MSTO1	0.540129	0.315467	0.488291	0.432612	0.43425	0.502091	0.657825	0.296876	0.294686	0.793842	0.468585	0.235794			MSTO1	0.159664	0.0875432	0.106568	0.301784	0.0896685	0.0854487
YY1AP1	1.03447	0.733488	0.923393	0.838152	0.849237	0.962752	1.13694	0.641796	0.718116	0.579967	0.69553	0.301354			YY1AP1	0.283832	0.215333	0.216357	0.194964	0.233636	0.0976557
DAP3	1.34185	1.11484	1.35466	1.32109	1.2621	1.35568	1.58158	0.944305	1.1643	1.87815	1.76919	0.475628			DAP3	0.870487	0.720401	0.75309	1.45771	0.941644	0.410968
GON4L	0.704007	0.432361	0.551769	0.49784	0.594438	0.570576	0.649882	0.376231	0.570232	0.644675	0.395473	0.367832			GON4L	0.480581	0.336278	0.367083	0.53998	0.387443	0.215656
SYT11	0.0147832	0.0268637	0.0420279	0.0247103	0.0239361	0.044458	0.000635426	0	0.000541702	0.0497757	0.108693	0.955113			SYT11	6.90588e-05	0.000136893	0.000671083	0.013851	0.0237871	0.170897
RIT1	0.359666	0.17407	0.269258	0.236747	0.269671	0.309692	0.423035	0.0989035	0.365649	0.213875	0.0839098	0.251771			RIT1	0.300268	0.111431	0.188306	0.177965	0.0931556	0.231932
KHDC4	0.217602	0.21491	0.270129	0.238563	0.269671	0.258991	0.372519	0.189027	0.24503	0.573223	0.355112	0.166745			KHDC4	0.169609	0.106298	0.124553	0.290242	0.224545	0.0610348
ARHGEF2	0.908449	0.652534	0.666343	0.743308	0.617382	0.861161	0.86275	0.364303	0.185623	1.17406	2.33212	1.56608			ARHGEF2	0.0975802	0.0606437	0.0267091	0.177965	0.405874	0.0651038
SSR2	1.81041	1.26151	1.83406	1.70174	1.85314	1.91207	2.52074	0.92956	1.94056	1.40656	2.19511	1.60722			SSR2	3.71212	1.59303	2.74795	1.85373	2.42279	3.34471
UBQLN4	2.05127	1.40944	1.51998	1.52895	1.46053	1.66651	2.09071	1.54551	1.28817	0.478168	0.940887	0.318249			UBQLN4	0.171266	0.170911	0.118648	0.0751313	0.103991	0.105794
LAMTOR2	0.495058	0.386257	0.482013	0.502019	0.463426	0.482038	0.630502	0.331501	0.508658	0.653346	0.643839	0.262789			LAMTOR2	2.64578	1.56674	1.93057	1.97524	1.26806	2.53905
RAB25	1.27424	0.660158	1.04756	0.947531	0.920054	1.10577	1.79413	0.608331	0.821943	0.0014451	0.00035405	0.00018364			RAB25	3.09529	1.15422	1.55624	0.026233	0.0216699	0.651038
MEX3A	0.501729	0.933877	0.499452	0.575241	0.40224	0.515902	0.283877	1.26769	0.368538	0.536935	0.0242524	0.0290152			MEX3A	0.0854949	0.513623	0.0622765	0.210913	0.0328784	0.109863
LMNA	6.59765	4.72075	5.48944	5.16609	4.83283	6.15336	8.51043	5.01227	3.64385	0.073379	1.58384	11.5622			LMNA	3.79216	2.7339	1.833	0.0849949	0.365773	5.6681
SEMA4A	0.404736	0.221989	0.317912	0.274357	0.26613	0.360961	0.54885	0.200623	0.14644	0.0836553	0.0392995	0.00440737			SEMA4A	0.0743764	0.0444219	0.0281855	0.0195173	0.0138239	0.00813797
SLC25A44	0.821191	0.736211	0.708022	0.694251	0.697547	0.741408	0.835109	0.819888	0.694282	0.394191	0.249959	0.221654			SLC25A44	0.10787	0.16434	0.0962334	0.102204	0.0419698	0.0895177
PMF1	0.773596	1.00594	0.862008	0.91519	0.799099	0.792298	0.939637	1.14857	0.595511	0.448784	0.634988	0.194659			PMF1	1.31384	1.93731	1.07615	0.705772	0.640881	0.553382
BGLAP	0.0129804	0.0107092	0.0132536	0.0132636	0.0107642	0.0117293	0.0181097	0.0115967	0.00288908	0.0038536	0.0168174	0.00973294			BGLAP	0.0803845	0.0869957	0.0256354	0.0195173	0.0454569	0.0691728
PAQR6	0.0465131	0.0335796	0.0552815	0.038519	0.0407906	0.052782	0.0918191	0.0253471	0.0218487	0.0353247	0.0157552	0.00257096			PAQR6	0.0426784	0.032649	0.0165087	0.0342078	0.0270251	0.012207
SMG5	2.12789	2.35874	1.99659	1.95702	1.86759	2.09558	2.20207	2.83821	2.06732	1.49953	1.62668	0.857417			SMG5	0.103036	0.194936	0.109521	0.111228	0.101251	0.0935867
TMEM79	0.495058	0.413483	0.430568	0.407902	0.33284	0.514956	0.728516	0.509759	0.161427	0.138087	0.0453183	0.0336062			TMEM79	0.191155	0.157701	0.0593238	0.0463799	0.0168128	0.0691728
GLMP	0.556355	0.455594	0.501196	0.410627	0.385528	0.526307	0.752027	0.525166	0.266698	0.260279	0.00035405	0.899103			GLMP	0.185492	0.192883	0.085496	0.109339	0.00361165	0.773107
CCT3	6.30469	7.95384	6.76701	6.96685	6.8201	6.70124	6.06197	8.89369	6.06869	8.1266	6.73792	1.50677			CCT3	5.90239	9.31826	5.70193	6.28228	3.9951	2.13215
TSACC	0.00649021	0.00816802	0.00627803	0.00581419	0.00439065	0.00491876	0.00651312	0.0142474	0.00523645	0.00851004	0.00230132	0.000367281			TSACC	0.0323195	0.0800826	0.042144	0.0581323	0.0072233	0.0569658
RHBG	0.00793247	0.00326721	0.00383657	0.00726774	0.00679843	0.00454039	0.00397142	0.00629536	0.0207652	0	0	0			RHBG	0.00372918	0.00766602	0.00617397	0.000209864	0.000747237	0.00406899
MEF2D	0.472523	0.453779	0.441031	0.459321	0.420794	0.517604	0.406038	0.396608	0.292339	0.434012	0.654815	0.696181			MEF2D	0.044543	0.055784	0.0299303	0.0665269	0.132759	0.105794
IQGAP3	1.20249	0.834953	0.913453	0.848145	0.89456	1.00097	1.21351	0.886652	0.436792	0.126045	0.124448	0.105226			IQGAP3	0.104279	0.121493	0.0914016	0.0272823	0.0328784	0.0651038
TTC24	0.0021634	0.00217814	0.00470852	0.00199863	0.00580699	0.00170265	0	0	0	0.0984274	0	0			TTC24	0.000138118	6.84466e-05	0.000536867	0.0747115	0.000871777	0
NAXE	1.45705	1.37695	1.33321	1.29947	1.20785	1.40714	1.60096	1.57633	0.775537	1.5363	1.27564	0.349835			NAXE	2.06824	1.71616	1.15561	1.60651	1.04389	1.31428
GPATCH4	0.537605	0.632749	0.544096	0.545807	0.56951	0.534253	0.547261	0.686029	0.425597	0.914106	0.952393	0.147463			GPATCH4	0.907709	1.45476	0.990653	2.23568	0.73578	0.610348
NES	0.02542	0.0767794	0.0803936	0.0999314	0.157355	0.0692409	0.0187451	0.071237	0.211264	0.000160567	0	0.0995331			NES	0.00490318	0.015332	0.0566394	0.000419728	0.00012454	0
CRABP2	3.10845	1.21522	2.68717	2.35275	2.71087	2.86139	4.54489	0.647097	2.6175	0.00979457	0.00955934	0.352406			CRABP2	3.65411	0.565369	1.96413	0.0430221	0.0335011	0.569658
ISG20L2	0.826059	0.519305	0.782486	0.708241	0.788051	0.743867	0.969025	0.4034	0.85914	0.900298	0.801745	0.222388			ISG20L2	0.353029	0.211226	0.347755	0.465268	0.350205	0.179035
MRPL24	0.801721	0.461584	0.754409	0.705334	0.702788	0.761461	1.18507	0.378881	0.522743	0.940279	0.718721	0.280786			MRPL24	0.854189	0.299454	0.576326	0.830851	0.426424	0.40283
HDGF	6.72007	5.52812	6.28744	6.2984	6.86117	6.55197	7.56856	4.76294	5.98527	5.67844	7.74448	2.24335			HDGF	2.44254	1.91137	2.30678	2.27178	1.94929	0.972488
PRCC	1.22322	0.976532	1.16405	1.11378	1.24411	1.21493	1.32534	0.831319	1.25964	1.11883	1.17881	0.460386			PRCC	0.481133	0.384122	0.466403	0.50913	0.318199	0.28076
SH2D2A	0.0126198	0.0105277	0.0118585	0.00472403	0.00807314	0.0054863	0.00222399	0.00695803	0	0.0934498	0.00371752	0.00514193			SH2D2A	0.00393635	0.00636554	0.0008053	0.0656874	0.00323803	0.00813797
PEAR1	0.0169466	0.0145209	0.0392377	0.0170792	0.0186957	0.037269	0.0243051	0	0.00072227	0.000802834	0.0106215	1.83108			PEAR1	0.00455788	0	0	0.000629592	0.0120803	0.0935867
ARHGEF11	0.825698	0.474653	0.665296	0.580692	0.616674	0.65514	0.853219	0.468176	0.62386	0.436741	0.222166	0.519886			ARHGEF11	0.0567664	0.0470228	0.0480496	0.0325289	0.0333766	0.0488278
ETV3	0.493436	0.330533	0.357324	0.352122	0.370514	0.377798	0.405561	0.317419	0.317979	0.329001	0.198268	0.189884			ETV3	0.0710616	0.0811777	0.0659004	0.0637986	0.0552956	0.0244139
KIRREL1	0.173252	0.0677038	0.174564	0.0888481	0.129029	0.191075	0.183479	0	0	0.289983	0.000177025	3.32077			KIRREL1	0.0118091	0.00020534	0.000134217	0.0409235	0.00012454	0.105794
CD1D	0.0162255	0.0114352	0.0142999	0.00926636	0.017421	0.00491876	0.000794283	0	0	0.311981	0.0132769	0.000367281			CD1D	0.00062153	0.00061602	0.00120795	0.202309	0.0134503	0
CD1A	0.0304679	0.0127058	0.029995	0.0114467	0.0271937	0.00851323	0	0	0	0.454083	0.000531074	0			CD1A	0.000483412	0.00041068	0.00174482	0.296957	0.00236625	0
CD1C	0.00811276	0.00526384	0.0113353	0.00454234	0.0137385	0.00416202	0	0	0	0.219334	0	0			CD1C	0.000138118	0.000136893	0.000536867	0.148794	0.00112086	0
CD1B	0.00883389	0.00217814	0.0083707	0.0027254	0.00764823	0.00359448	0	0	0.000180567	0.15864	0	0			CD1B	0.000276235	0.000342233	0.0008053	0.117734	0.000622698	0
CD1E	0.00162255	0.00217814	0.0033134	0.00054508	0.00283268	0.000567549	0	0	0.000180567	0.0666352	0	0			CD1E	6.90588e-05	0.00061602	0.00040265	0.0648479	0.000249079	0
MNDA	0.0360567	0.085855	0.0460389	0.070497	0.047589	0.0758623	0	0	0	0	0.95257	0			MNDA	0.00145024	0.00355922	0.00389228	0.00440714	1.41477	0.0284829
IFI16	0.18443	0.0867625	0.234728	0.0962975	0.207352	0.11124	0.000317713	0	0.0010834	3.15674	0.0315104	0.886799			IFI16	0.00552471	0.00691311	0.01114	3.75782	0.0490686	0.667314
OR10J1	0.00721134	0.0435628	0.0198804	0.0188961	0.00920621	0.0153238	0	0.0559956	0	0	0	0			OR10J1	0.000138118	0.0454486	0.000536867	0.000209864	0.000373619	0.00813797
DUSP23	0.170728	0.0606249	0.156951	0.129366	0.158488	0.161184	0.258777	0.000994005	0.233654	0.00272963	0.000177025	0.10339			DUSP23	0.937405	0.0154689	0.656051	0.0197272	0.00485704	0.712072
CFAP45	0.0441695	0.0283158	0.0313901	0.0354302	0.0236529	0.040296	0.0675141	0.0339618	0.010834	0.0009634	0.00938231	0.00312189			CFAP45	0.0378442	0.0331966	0.0048318	0.00419728	0.00572882	0.00406899
TAGLN2	6.97102	5.39743	6.7079	5.99298	5.72584	7.04877	10.2056	5.61563	5.157	5.15002	5.01653	3.8952			TAGLN2	4.71306	2.94478	2.24934	2.51438	1.86162	3.15346
IGSF9	0.62324	0.783222	0.581241	0.643195	0.458894	0.607656	0.729787	1.06077	0.291977	0.0207131	0	0.00146912			IGSF9	0.0990304	0.275908	0.061337	0.00965374	0.00249079	0.109863
SLAMF9	0.00450709	0.00707895	0.00313901	0.00526911	0.00240778	0.00681058	0.00762512	0.00745504	0	0	0	0.00202004			SLAMF9	0.0259661	0.0268311	0.00107373	0.000209864	0	0.0244139
LINC01133	0.00270425	0.00199663	0.00523169	0.00163524	0.00339921	0.00321611	0.00158857	0.000828337	0	0.000160567	0	0.219817			LINC01133	0.0026933	0.00321699	0.00040265	0.000839456	0.00012454	0.105794
PIGM	0.732131	0.437443	0.487768	0.459503	0.448271	0.558657	0.741066	0.45542	0.349217	0.259636	0.178795	0.157563			PIGM	0.285766	0.276456	0.15086	0.209864	0.142224	0.101725
IGSF8	0.605031	0.706988	0.620129	0.643921	0.470933	0.699598	0.802385	0.91846	0.20368	0.794645	0.448581	0.327798			IGSF8	0.160907	0.204655	0.0473785	0.226863	0.137741	0.0813797
PEA15	1.86323	1.08489	1.50655	1.24969	1.29383	1.77832	2.39318	0.861802	1.0621	0.57788	0.646495	7.18015			PEA15	0.392047	0.190829	0.168039	0.129276	0.0809507	0.785314
DCAF8	1.41559	0.891585	1.0929	0.955889	0.941016	1.16915	1.51994	0.807463	0.640653	0.988128	0.646849	0.700588			DCAF8	0.573534	0.427518	0.2279	0.453306	0.303877	0.297036
PEX19	1.12046	0.941319	0.957748	0.910466	0.756042	0.973535	1.21494	1.12405	0.342536	0.941724	0.55037	0.527415			PEX19	0.207315	0.264341	0.0891199	0.180483	0.178714	0.179035
COPA	5.08976	3.84224	3.64614	3.60825	3.18266	4.10981	4.88961	4.29907	1.86616	1.76688	1.43337	3.03209			COPA	1.09362	1.44607	0.434325	0.579644	0.635775	0.809728
NCSTN	1.65951	1.05204	1.47167	1.22988	1.11608	1.5617	2.16728	1.09821	0.606706	0.598111	0.765809	1.77599			NCSTN	0.18929	0.141548	0.0676452	0.0919204	0.0991335	0.215656
NHLH1	0.0010817	0.00145209	0.00156951	0.00054508	0.00155797	0.000945915	0.00142971	0	0.000361135	0.00224793	0.00159322	0.000550921			NHLH1	0.00186459	0.00061602	0.00120795	0.0104932	0.00635152	0
VANGL2	0.00865361	0.00290419	0.010289	0.00454234	0.0083564	0.00510794	0.000158857	0	0.00126397	0.11063	0.000708099	0			VANGL2	0.000207177	0	0.000268433	0.0199371	0.00012454	0
SLAMF6	0.00522822	0.00381174	0.00435974	0.00290709	0.00339921	0.00359448	0	0	0	0.107419	0.00123917	0			SLAMF6	6.90588e-05	0.00020534	0	0.0260231	0.00012454	0
CD84	0.0113579	0.00562686	0.0066268	0.00635927	0.0079315	0.00624304	0	0	0	0.113681	0.0690397	0			CD84	0.000897765	0.000684466	0.000671083	0.0646381	0.0352447	0
CD48	0.00685077	0.0110722	0.0129048	0.00962975	0.0141634	0.00964833	0	0	0	0.190272	0.0660303	0			CD48	0.000690588	0.00116359	0.0016106	0.190556	0.072482	0
LY9	0.00594936	0.00199663	0.0050573	0.00199863	0.00609026	0.00132428	0	0	0	0.0757875	0.000177025	0			LY9	0	0.000479126	0.000536867	0.0348374	0.000498158	0.00406899
CD244	0.00504794	0.00453779	0.00313901	0.00508742	0.00453229	0.00378366	0	0	0	0.0271358	0.0486818	0			CD244	0	6.84466e-05	0.000134217	0.0098636	0.00934047	0
F11R	3.83968	2.54388	3.17319	2.84059	2.73793	3.44786	4.85005	2.60993	2.38692	0.414262	0.419018	0.0989821			F11R	0.713792	0.566327	0.435802	0.114166	0.1081	0.162759
TSTD1	0.720413	0.494256	0.683084	0.655913	0.544016	0.677842	1.17872	0.485074	0.265976	0.149488	0.000177025	0.0598668			TSTD1	8.73643	4.70105	3.39944	1.03148	0.0691195	2.60822
USF1	0.494878	0.607519	0.45725	0.469314	0.437507	0.47239	0.517078	0.728605	0.365649	0.594739	0.346438	0.151503			USF1	0.031698	0.0490762	0.0174482	0.0686255	0.01893	0.012207
ARHGAP30	0.218684	0.152833	0.244145	0.156983	0.24361	0.15967	0.0238285	0.0165667	0.00975064	2.9114	0.575685	0.00146912			ARHGAP30	0.00953012	0.0139631	0.00912674	1.03883	0.152436	0.00813797
NECTIN4	0.739703	0.609516	0.662855	0.623754	0.458752	0.710382	1.07546	0.79918	0.223001	0.0004817	0.000531074	0.00165276			NECTIN4	0.166984	0.202876	0.0442915	0.00440714	0.00286441	0.0325519
KLHDC9	0.0789642	0.0704265	0.0694071	0.0743126	0.0413571	0.0737813	0.103257	0.0975781	0.0265434	0	0	0.00716197			KLHDC9	0.204069	0.207051	0.0593238	0.00440714	0.00236625	0.0651038
PFDN2	0.4581	0.539089	0.510264	0.526911	0.457336	0.519875	0.553298	0.609325	0.338744	1.02891	1.14004	0.226979			PFDN2	2.90475	3.00337	1.54282	4.17524	3.04263	1.90022
NIT1	0.331722	0.209101	0.287568	0.271813	0.215284	0.306476	0.473552	0.223651	0.133439	0.258191	0.0938231	0.122855			NIT1	0.325336	0.180357	0.118379	0.183841	0.101998	0.162759
DEDD	0.471261	0.466666	0.453064	0.458049	0.370514	0.467282	0.481336	0.513238	0.283671	0.503216	0.267839	0.245343			DEDD	0.118367	0.149145	0.0731481	0.13809	0.0815734	0.118001
UFC1	0.67426	0.83332	0.736622	0.716054	0.654207	0.722868	0.719938	1.00411	0.559037	1.05846	0.782627	0.441104			UFC1	2.24034	3.30262	1.60792	2.70032	1.51963	2.44546
USP21	0.459002	0.471023	0.423069	0.421892	0.369523	0.424716	0.476093	0.514729	0.186707	0.369946	0.303421	0.100635			USP21	0.0360487	0.0594117	0.0194614	0.043232	0.0369883	0.0284829
PPOX	0.188577	0.117075	0.151196	0.136088	0.136393	0.171021	0.258301	0.121766	0.0492949	0.0382149	0.0764747	0.0596831			PPOX	0.173683	0.10089	0.0437546	0.0415531	0.108349	0.0813797
B4GALT3	0.632434	0.66524	0.660762	0.652643	0.542883	0.654762	0.770296	0.760745	0.3438	0.651901	0.671278	0.226796			B4GALT3	0.222508	0.27317	0.126835	0.228542	0.200384	0.166828
NDUFS2	1.6934	1.56118	1.63769	1.61035	1.32442	1.75713	2.30993	1.8457	0.807497	0.977691	1.08499	0.56451			NDUFS2	2.63377	2.1547	0.992667	1.24093	1.21376	0.744624
FCER1G	0.0054085	0.00816802	0.00749875	0.0101748	0.00679843	0.00699977	0.000317713	0	0.000361135	0.00305077	0.114004	0.00220368			FCER1G	0.00179553	0.00177961	0.00228168	0.0100735	0.369633	0.0406899
TOMM40L	0.294583	0.0760534	0.209965	0.176969	0.177042	0.235344	0.449088	0.000165667	0.122064	0.352765	0.303421	0.104308			TOMM40L	0.0564901	0.00082136	0.0206694	0.0541449	0.0339993	0.0162759
PCP4L1	0.201016	0.0281343	0.109865	0.0932087	0.0759158	0.132617	0.243845	0.00066267	0.0142648	0	0.000177025	0			PCP4L1	0.138049	0.00143738	0.0119453	0.000209864	0.000622698	0.00406899
MPZ	0.00234369	0.00598988	0.0033134	0.0054508	0.00481555	0.00964833	0.000317713	0.000828337	0.000902837	0.0269752	0.154366	0.00422373			MPZ	0.000138118	0.000136893	0.00040265	0.0125918	0.0318821	0.00813797
SDHC	2.1753	1.63941	1.83318	1.68775	1.47583	2.02785	2.89341	1.81522	0.935881	1.15865	0.879282	0.842542			SDHC	1.86031	1.3076	0.685579	0.774188	0.673884	0.931798
FCGR2A	0.0118987	0.0215999	0.013428	0.0283442	0.0141634	0.0272423	0.000158857	0	0	0.000160567	0.191718	0.00422373			FCGR2A	0.000414353	0.000479126	0.0008053	0.000209864	0.0983863	0.0203449
HSPA6	0.00919446	0.00235965	0.00453413	0.00345218	0.00552372	0.00359448	0.00651312	0.00231934	0.00487532	0.0189469	0.00407157	0.00293825			HSPA6	0.00200271	0.00020534	0.0008053	0.0023085	0.000871777	0
FCGR2B	0.00126198	0.00962011	0.00558047	0.011265	0.00226614	0.0109726	0.00047657	0	0	0	0.0134539	0			FCGR2B	0.000138118	0.000273787	0.00107373	0.000209864	0.0262779	0
FCRLB	0.00414652	0.00508232	0.0111609	0.013627	0.0120389	0.0130536	0.00714855	0.00265068	0.0148065	0.0009634	0.0237213	0.0220368			FCRLB	0.0116019	0.00335388	0.017985	0.00377755	0.023538	0.0325519
DUSP12	0.228239	0.29659	0.259317	0.268906	0.208485	0.272234	0.231454	0.310626	0.154746	0.313105	0.38202	0.0875964			DUSP12	0.302823	0.46311	0.166563	0.373138	0.35307	0.170897
ATF6	1.01337	0.697186	0.751968	0.707696	0.680834	0.847161	0.857349	0.777974	0.380455	0.862083	0.507176	0.598484			ATF6	0.389768	0.4076	0.175958	0.406297	0.341488	0.215656
NOS1AP	0.0580513	0.0666147	0.0760339	0.0783099	0.111891	0.0588359	0.0517873	0.0488719	0.0736715	0.0072255	0.00035405	0.000734561			NOS1AP	0.0508964	0.0872694	0.236221	0.0176286	0.00186809	0.0569658
C1ORF226	0.118086	0.138493	0.16131	0.171155	0.225623	0.14132	0.106434	0.134191	0.170275	0.0139693	0.00159322	0.00165276			C1ORF226	0.0130521	0.0220398	0.0624108	0.00461701	0.00112086	0.0203449
UHMK1	2.99685	1.93927	2.14377	2.122	2.04052	2.30311	2.94631	1.97177	1.5657	2.07179	0.747576	1.18191			UHMK1	0.565247	0.579743	0.365606	0.544807	0.309605	0.32145
UAP1	0.599623	0.796654	0.607922	0.622482	0.493028	0.629412	0.466721	0.882345	0.217042	1.06873	1.07135	0.917834			UAP1	0.214497	0.462699	0.108581	0.498427	0.571138	0.406899
DDR2	0.0326313	0.0511863	0.0976582	0.0265272	0.0457478	0.0991318	0.00317713	0.00960871	0.00144454	0.009634	0.0116836	5.00034			DDR2	0.00200271	0.0110199	0.00174482	0.0104932	0.0176846	0.646969
HSD17B7	0.140261	0.229249	0.193224	0.188779	0.162737	0.181994	0.183956	0.231934	0.0993121	0.324184	0.153126	0.0258933			HSD17B7	0.113602	0.240658	0.0934148	0.242603	0.136744	0.0813797
RGS4	0.0490371	0.0907558	0.183632	0.0387007	0.0907874	0.206966	0	0	0	0.000160567	0	2.40018			RGS4	0.000276235	0.00061602	0.000134217	0.000209864	0.00012454	0.899246
RGS5	0.00252397	0.00145209	0.00261584	0.00327048	0.00184124	0.00264856	0.00095314	0.000331335	0.000541702	0.00979457	0.00725802	0.0370953			RGS5	0.000414353	0.00020534	0.000536867	0.00272823	0.00423435	0.00406899
NUF2	0.429616	0.40822	0.442601	0.397727	0.355643	0.436067	0.539001	0.360327	0.14969	0.91796	0.446634	0.0359935			NUF2	0.546601	0.536006	0.329368	1.00084	0.580479	0.0773107
PBX1	3.69509	3.77417	2.7421	2.97505	2.53227	3.10014	2.76188	4.37362	1.0881	0.00610154	0.00495669	0.206412			PBX1	1.4472	3.6391	0.84221	0.0358867	0.0262779	0.708003
MGST3	0.625403	0.585556	0.629721	0.563431	0.442464	0.68995	0.957429	0.808292	0.132175	0.31728	0.349093	0.706832			MGST3	4.98888	4.15362	0.975084	1.51417	1.50157	6.44527
ALDH9A1	1.39341	1.32939	1.25787	1.16793	0.963394	1.31709	1.6734	1.29171	0.433001	1.00274	0.764039	0.784328			ALDH9A1	0.908607	0.975912	0.309504	0.665269	0.502766	0.341795
TMCO1	1.29552	0.364657	0.960189	0.801995	0.895127	1.10975	1.82812	0.000828337	0.787635	1.0196	1.16394	0.56598			TMCO1	2.9821	0.0362083	1.19117	1.41071	1.14265	1.02132
UCK2	1.1924	1.18382	1.04808	1.08235	0.875156	1.0965	1.18904	1.42772	0.457016	2.01816	1.37247	0.427147			UCK2	0.303652	0.443808	0.158107	0.698427	0.379223	0.174966
FAM78B	0.0147832	0.00762349	0.0155207	0.00708604	0.0165712	0.00491876	0.00413027	0.00215368	0.00288908	0.26927	0.000531074	0.00146912			FAM78B	0.00172647	0.00260097	0.00255012	0.159077	0.00174355	0.00406899
POGK	1.62291	1.09778	1.26084	1.16029	1.25148	1.26204	1.49595	1.13018	1.15491	1.42647	0.563824	0.447348			POGK	0.297229	0.307052	0.249911	0.3702	0.154305	0.105794
TADA1	0.246988	0.199663	0.236821	0.22421	0.222932	0.248019	0.258777	0.212551	0.173164	0.344416	0.247481	0.0415027			TADA1	0.0908124	0.097468	0.0632161	0.105771	0.0861814	0.0284829
ILDR2	0.0176678	0.0047193	0.0125561	0.00890298	0.0128887	0.00529712	0.000317713	0	0	0.222224	0.00194727	0.00018364			ILDR2	0.000138118	0.000136893	0.000268433	0.0430221	0.000871777	0
GPA33	0.00468737	0.000726046	0.00470852	0.00109016	0.00339921	0.00340529	0	0	0	0.0732184	0.000531074	0			GPA33	0	0.000136893	0	0.0107031	0.000747237	0
POU2F1	0.531476	0.392247	0.367962	0.386462	0.39006	0.368907	0.390311	0.480767	0.319063	0.542876	0.306253	0.134057			POU2F1	0.114085	0.196647	0.114218	0.250997	0.210347	0.0651038
CD247	0.0544456	0.0228705	0.05999	0.0268906	0.0623189	0.0242154	0	0.000165667	0	1.14853	0.000177025	0			CD247	0.000759647	0.00225874	0.00187903	0.5553	0.00286441	0.00813797
CREG1	1.81311	1.00194	1.5566	1.32473	1.1393	1.71797	2.72884	0.936518	0.842347	0.417152	0.822457	0.784512			CREG1	0.760683	0.402329	0.263467	0.176705	0.296031	0.349933
RCSD1	0.188216	0.159004	0.17997	0.162616	0.212451	0.148698	0.000317713	0.000331335	0	2.53294	0.515319	0.00146912			RCSD1	0.00193365	0.00369612	0.00617397	0.833579	0.392549	0.0162759
MPZL1	1.25676	1.3686	1.13301	1.15612	0.959995	1.28436	1.18682	1.62056	0.534479	1.05557	0.483278	1.44929			MPZL1	0.413317	0.703358	0.224947	0.480588	0.254434	0.528968
MPC2	0.828403	0.83459	0.731739	0.756208	0.653357	0.789649	0.924546	0.92343	0.403026	0.73957	0.446988	0.390787			MPC2	3.27422	3.65382	1.58389	2.11018	1.08885	3.12498
DCAF6	1.15327	0.745468	0.855555	0.755663	0.703779	0.987156	1.35695	0.710382	0.400318	0.305398	0.516204	0.733092			DCAF6	0.426369	0.330871	0.14737	0.151941	0.255182	0.333657
GPR161	0.141342	0.199663	0.11562	0.121553	0.0814395	0.123158	0.125338	0.230278	0.0317799	0.0513813	0.042486	0.241854			GPR161	0.0319052	0.0828889	0.0064424	0.0199371	0.0265269	0.0651038
TIPRL	0.766926	0.549073	0.613851	0.565248	0.545857	0.677842	0.82526	0.505948	0.35319	1.19751	0.664197	0.323942			TIPRL	1.46633	1.0805	0.742621	1.93704	1.27242	0.716141
SFT2D2	1.46661	1.18218	1.11853	1.1027	1.02458	1.27471	1.34107	1.44114	0.581788	1.85631	0.759259	0.701506			SFT2D2	0.315461	0.372418	0.209244	0.463589	0.22853	0.276691
TBX19	0.00450709	0.0094386	0.00627803	0.00617758	0.0087813	0.00643222	0.00333599	0.0102714	0.00794496	0.00305077	0.00973636	0.00973294			TBX19	0.00145024	0.0091034	0.00510023	0.00146905	0.0136994	0.012207
ATP1B1	1.18879	1.24698	1.10825	1.16302	1.11353	1.17804	1.00652	1.30563	1.10309	0.0256907	0.139673	0.090902			ATP1B1	0.78223	1.30069	0.842344	0.0449109	0.13251	0.366209
NME7	0.163157	0.0647996	0.130269	0.107381	0.12308	0.138104	0.208579	0.0284948	0.0846861	0.213072	0.130113	0.0514193			NME7	0.293638	0.0698156	0.14737	0.294649	0.176348	0.105794
BLZF1	0.487667	0.246493	0.372322	0.327048	0.328449	0.396338	0.639557	0.202446	0.311479	0.293034	0.112588	0.206779			BLZF1	0.263252	0.139836	0.159986	0.147324	0.0677495	0.142414
CCDC181	0.00378595	0.000907558	0.00366218	0.00163524	0.00283268	0.00170265	0	0	0.000180567	0.0362881	0.000708099	0.00018364			CCDC181	0.000345294	0.000889806	0.000671083	0.0789088	0.00149447	0
SLC19A2	0.204261	0.335796	0.321749	0.331772	0.356209	0.268261	0.207626	0.414831	0.355898	0.249039	0.190302	0.0714361			SLC19A2	0.0205795	0.051951	0.0618739	0.0291711	0.0343729	0.0203449
F5	0.00162255	0.0101646	0.00279023	0.011265	0.00198288	0.0066214	0	0.0129221	0.000180567	0.000642267	0.00035405	0			F5	6.90588e-05	0.00732379	0.00147638	0.000209864	0	0
C1ORF112	0.385987	0.43944	0.342152	0.353394	0.303663	0.326719	0.37649	0.557637	0.191763	0.478328	0.144806	0.0295661			C1ORF112	0.11885	0.160576	0.0660346	0.188248	0.0696176	0.0406899
SELL	0.0219946	0.0141579	0.0275536	0.0214398	0.0419236	0.0107834	0.00158857	0.000497002	0.0819776	0.390659	0.000177025	0			SELL	0.000759647	0.000342233	0.00738192	0.116684	0.000249079	0
METTL18	0.119167	0.160638	0.12434	0.132636	0.0929119	0.132617	0.12645	0.180743	0.0985898	0.0928076	0.0780679	0.0207514			METTL18	0.160493	0.255443	0.106165	0.136831	0.0906648	0.0691728
SCYL3	0.180464	0.246311	0.200374	0.213671	0.154806	0.188048	0.19031	0.279647	0.156913	0.152217	0.063906	0.0642741			SCYL3	0.056283	0.15024	0.0480496	0.0673663	0.0516839	0.0488278
KIFAP3	0.247529	0.318916	0.264723	0.255279	0.20891	0.252559	0.239238	0.44813	0.122425	0.421006	0.118607	0.345611			KIFAP3	0.173821	0.430187	0.100931	0.506611	0.12703	0.313312
GORAB	0.0917643	0.104369	0.0929497	0.0893932	0.087813	0.0898619	0.096426	0.121931	0.0716853	0.101799	0.078245	0.0789653			GORAB	0.0553852	0.112595	0.0491233	0.0749214	0.0418453	0.0488278
PRRX1	0.0138818	0.0353948	0.070279	0.0185327	0.0373914	0.0717003	0.000158857	0	0	0	0.00035405	1.84944			PRRX1	0.00062153	0.000273787	0.000268433	0.000629592	0	1.85546
FMO4	0.0319102	0.0108907	0.0247633	0.0192595	0.0172793	0.0242154	0.0446387	0.00911171	0.0191401	0.009634	0.00902826	0.0134057			FMO4	0.0185078	0.00636554	0.00617397	0.00461701	0.00734783	0.00406899
PRRC2C	4.47103	3.61408	3.11861	3.37641	3.5526	3.39527	2.61001	3.91804	3.06134	2.71422	1.99755	1.71685			PRRC2C	2.96663	5.23856	2.93331	4.62414	3.5759	1.9816
VAMP4	0.151799	0.124698	0.127479	0.12446	0.10141	0.132239	0.177602	0.159372	0.0512811	0.146276	0.0778909	0.112388			VAMP4	0.145231	0.102396	0.0488549	0.0717735	0.0693685	0.15869
EEF1AKNMT	1.04546	1.2252	1.11592	1.08871	1.01438	1.06188	1.13154	1.34621	0.904101	0.970786	0.997181	0.305578			EEF1AKNMT	0.28473	0.42916	0.246556	0.281427	0.185938	0.203449
DNM3	0.00288454	0.00435628	0.00610364	0.0054508	0.0120389	0.00435121	0.000794283	0.00265068	0.154746	0.0231216	0.00194727	0.00495829			DNM3	6.90588e-05	0.00198495	0.0143612	0.0125918	0.00149447	0.00813797
PIGC	0.276555	0.388435	0.321574	0.331227	0.2895	0.293044	0.285306	0.422452	0.34994	0.204401	0.238275	0.0842909			PIGC	0.175479	0.31944	0.207767	0.155509	0.15555	0.207518
SUCO	1.08386	1.11974	1.00937	1.02075	0.995828	0.983373	0.982211	1.19131	1.14498	0.363041	0.212607	0.371688			SUCO	0.419809	0.812051	0.50546	0.229381	0.164392	0.272622
PRDX6	2.33521	2.27779	2.38042	2.40453	2.25368	2.51557	2.94647	2.13926	2.08682	0.961795	3.30257	1.21625			PRDX6	5.71503	4.51447	4.6698	2.20546	4.49438	2.99477
KLHL20	0.210751	0.196033	0.220777	0.208584	0.190498	0.197318	0.217792	0.222657	0.234557	0.174054	0.131352	0.2391			KLHL20	0.0945416	0.138468	0.0983808	0.0998952	0.0779618	0.0691728
CENPL	0.300533	0.261558	0.268037	0.273994	0.242336	0.281693	0.29182	0.310129	0.190499	0.282758	0.133477	0.0503175			CENPL	0.187495	0.231076	0.178508	0.248899	0.148451	0.0732417
DARS2	1.53692	1.28238	1.45423	1.43029	1.47611	1.37687	1.78682	1.46682	1.00215	0.632472	0.644193	0.15132			DARS2	0.323541	0.370159	0.317557	0.173977	0.14596	0.0854487
GAS5	0.803163	0.806274	1.09586	0.989866	1.07713	1.01402	1.09484	0.710382	1.40788	1.1214	1.44789	0.636681			GAS5	3.16849	2.05429	5.07366	1.88584	6.50458	3.05174
ZBTB37	0.232385	0.227979	0.18991	0.219667	0.221374	0.214533	0.214139	0.272689	0.197541	0.185615	0.0608965	0.08172			ZBTB37	0.0589072	0.11458	0.076772	0.0826864	0.0631416	0.0528968
RC3H1	0.480996	0.397873	0.370752	0.39918	0.392468	0.395014	0.360287	0.380704	0.481754	0.315835	0.279522	0.240752			RC3H1	0.134389	0.208078	0.134082	0.133054	0.182949	0.0813797
RABGAP1L-DT	0.00126198	0.00145209	0.00226706	0.00109016	0.00184124	0.000756732	0.001112	0.000994005	0.000180567	0.0033719	0.000531074	0			RABGAP1L-DT	0.00428165	0.00198495	0.00335542	0.00818469	0.00236625	0
RABGAP1L	0.321806	0.237599	0.222521	0.221666	0.21585	0.254262	0.258142	0.205759	0.173525	0.2606	0.122678	0.178682			RABGAP1L	0.0982017	0.141	0.061337	0.127178	0.0809507	0.113932
CACYBP	1.93661	2.26908	2.00688	2.0535	1.86504	1.95918	1.94027	2.42819	1.49781	3.03792	3.09227	0.425678			CACYBP	2.97506	3.86101	2.56891	4.1083	3.17277	1.66422
MRPS14	0.409784	0.341423	0.382611	0.380648	0.35196	0.386312	0.481971	0.360492	0.329897	0.299778	0.391402	0.173173			MRPS14	1.29934	0.912736	0.886904	0.809445	0.659562	0.732417
KIAA0040	0.613505	0.357396	0.44295	0.369564	0.35196	0.463876	0.660844	0.398927	0.0814359	0.0353247	0.000177025	0.00110184			KIAA0040	0.202481	0.195894	0.121063	0.0190976	0.00199263	0.0528968
COP1	0.554552	0.566135	0.568859	0.532725	0.529003	0.538982	0.559811	0.625892	0.516423	0.258031	0.444509	0.25324			COP1	0.161667	0.225189	0.144015	0.089402	0.144964	0.0935867
BRINP2	0.010817	0.0504602	0.0385401	0.043243	0.0628855	0.0236479	0	0.0670953	0.0539896	0	0.000885124	0			BRINP2	6.90588e-05	0.0117728	0.0228168	0.000209864	0.000249079	0
RASAL2-AS1	0.00649021	0.00108907	0.00296462	0.00417895	0.00283268	0.00472957	0.00460684	0.000994005	0.00343078	0.000642267	0.0014162	0.00991658			RASAL2-AS1	0.0050413	0.00136893	0.00174482	0	0.00112086	0
RASAL2	0.487667	0.156463	0.293846	0.26291	0.247718	0.358502	0.516443	0.100726	0.164858	0.0009634	0.121085	0.561205			RASAL2	0.205657	0.0483233	0.0630818	0.00146905	0.0799544	0.223794
C1ORF220	0.00162255	0.00199663	0.00418535	0.0027254	0.00368248	0.0011351	0.00206514	0.00281635	0.00812553	0.00353247	0	0.00202004			C1ORF220	0.00207177	0.0060233	0.00751614	0.00692551	0.000871777	0
RALGPS2	0.761337	0.410579	0.546886	0.529455	0.537926	0.609547	0.804768	0.339453	0.457016	0.13889	0.10356	0.58012			RALGPS2	0.581821	0.38248	0.4609	0.147115	0.204245	0.244139
FAM20B	1.37628	0.916452	1.1726	1.08816	1.18774	1.19715	1.46323	0.775158	1.01262	1.15849	0.968326	1.04914			FAM20B	0.194815	0.146065	0.199714	0.223085	0.204619	0.166828
TOR3A	0.787659	0.510048	0.765919	0.716054	0.803206	0.772623	1.12979	0.411849	1.07979	0.458739	0.402731	0.333124			TOR3A	0.303099	0.133813	0.305209	0.168731	0.0915366	0.134277
ABL2	0.601967	0.283158	0.377553	0.364114	0.387935	0.436067	0.510247	0.253471	0.351565	0.322418	0.273149	0.625663			ABL2	0.157316	0.115469	0.0946228	0.136831	0.163271	0.309243
SOAT1	0.517053	0.366109	0.460912	0.422619	0.400966	0.486768	0.497539	0.33995	0.348134	0.802191	0.41707	0.661289			SOAT1	0.0973039	0.0941826	0.0668399	0.199581	0.0931556	0.130208
AXDND1	0.00162255	0.000544535	0.00104634	0.000908467	0.000141634	0.00208101	0.00174742	0	0.000541702	0.0014451	0	0.00128548			AXDND1	0.00428165	0.000479126	0.00120795	0.0023085	0.000871777	0
TDRD5	0.12061	0.0297679	0.0816143	0.0646829	0.0640185	0.0998886	0.169341	0.0210398	0.0418916	0	0	0			TDRD5	0.0515179	0.0071869	0.016106	0.000209864	0	0.00406899
TOR1AIP2	1.2207	0.511681	0.746562	0.693705	0.738621	0.943834	1.16474	0.412181	0.662321	0.823065	0.799621	0.549819			TOR1AIP2	0.76089	0.31944	0.434862	0.451417	0.579607	0.329588
TOR1AIP1	1.00544	0.504239	0.743597	0.735858	0.817228	0.792676	1.07435	0.343594	0.872682	1.06311	0.622596	0.830605			TOR1AIP1	0.230587	0.0979471	0.186427	0.300945	0.240112	0.15869
CEP350	1.20069	0.644911	0.828176	0.802358	0.930677	0.866836	0.949645	0.510918	0.942381	1.03341	0.40344	0.421638			CEP350	0.806193	0.558456	0.670412	1.01847	0.802907	0.419106
QSOX1	1.33284	1.72563	1.70815	1.56656	1.60429	1.71702	1.43559	1.6855	2.26865	0.58093	1.22112	9.42663			QSOX1	0.0646391	0.1961	0.156228	0.102833	0.2096	1.20442
LHX4	0.0634598	0.0417477	0.0524913	0.0555982	0.0599112	0.0556198	0.0675141	0.0699117	0.0426139	0.0176623	0.0293861	0.00716197			LHX4	0.0237562	0.0221767	0.0212062	0.013851	0.0237871	0.012207
ACBD6	0.490011	0.396966	0.541305	0.512921	0.602936	0.54882	0.617476	0.245188	0.469475	0.569691	0.999659	0.300619			ACBD6	1.11792	0.543808	0.898312	0.920883	1.04875	0.659176
XPR1	0.64253	0.351406	0.479223	0.481306	0.573759	0.523658	0.637174	0.26192	0.818693	0.463717	0.203047	0.453041			XPR1	0.0659512	0.041068	0.0726112	0.0776496	0.0481968	0.0528968
KIAA1614-AS1	0.0109973	0.00235965	0.00802192	0.00654096	0.00977274	0.00851323	0.00921368	0.00331335	0.0102923	0.00594097	0.0035405	0			KIAA1614-AS1	0.0062153	0.00171117	0.0064424	0.00881428	0.0059779	0
STX6	0.692469	0.539089	0.642974	0.665543	0.761282	0.644357	0.731535	0.443657	1.10453	0.354531	0.311741	0.426964			STX6	0.304066	0.240864	0.392852	0.223505	0.173857	0.195311
MR1	0.298549	0.102917	0.237693	0.18024	0.225906	0.266559	0.399366	0.00347902	0.333327	0.19846	0.119138	0.561389			MR1	0.104003	0.00260097	0.0703295	0.0982163	0.0856832	0.0895177
IER5	0.944866	0.510955	1.07686	1.04583	1.17839	1.00418	1.03034	0.118618	0.778245	0.289181	0.284656	0.376279			IER5	0.378719	0.110884	0.435265	0.100735	0.0899176	0.174966
GLUL	4.18204	2.23695	3.15959	2.88402	2.92347	3.55153	4.53361	1.52282	1.77064	3.12543	2.98304	0.723176			GLUL	0.768556	0.351747	0.376075	0.720463	0.583966	0.174966
RNASEL	0.146751	0.0954751	0.126607	0.117192	0.152398	0.115212	0.174266	0.0606343	0.165039	0.113039	0.0444332	0.0747416			RNASEL	0.0438524	0.0295689	0.0429493	0.0499476	0.0298895	0.0162759
RGS16	0.0659838	0.180059	0.212581	0.251464	0.343887	0.154752	0.0427324	0.0714027	0.342897	0.0173412	0.169413	0.00110184			RGS16	0.0584928	0.169269	0.58854	0.0214061	0.19204	0.134277
LINC01686	0.000901417	0.00199663	0.00191829	0.00127185	0.00198288	0.0011351	0	0.000165667	0.00180567	0	0.00106215	0.000367281			LINC01686	0.000759647	0.00041068	0.00255012	0.000209864	0.00348711	0
NPL	0.0694091	0.01561	0.0392377	0.0325231	0.0365416	0.0461606	0.0697381	0.00248501	0.02546	0.0981063	0.014516	0.00606013			NPL	0.0458551	0.00191651	0.0127506	0.0547745	0.00846869	0.00406899
DHX9	3.97435	3.77998	3.58754	3.64677	3.95357	3.54075	3.54949	3.98132	3.81611	3.53102	3.88853	1.15491			DHX9	1.05998	1.32376	1.0685	1.14733	0.735033	0.415037
LAMC1	2.10084	1.53305	1.73971	1.49752	1.6142	2.06001	1.47181	1.20424	1.45176	0.0009634	0.933098	24.9172			LAMC1	0.151239	0.151541	0.108313	0.00335782	0.175103	0.980626
LAMC2	0.159731	0.0840399	0.118411	0.0975694	0.10056	0.13886	0.149325	0.0815084	0.159983	0	0.0014162	0.0157931			LAMC2	0.0126378	0.0082136	0.0056371	0.000419728	0.00136994	0.00406899
NMNAT2	0.0739162	0.0214184	0.0538864	0.0423346	0.049147	0.0658357	0.0644958	0.000497002	0.0536285	0	0.0136309	0.0609686			NMNAT2	0.0131902	0.000547573	0.0096636	0	0.00186809	0.0203449
SMG7-AS1	0.0257805	0.00417477	0.00994021	0.0116284	0.0145883	0.0138104	0.0184274	0.00115967	0.00577816	0.00786777	0.00566479	0.0095493			SMG7-AS1	0.00587	0.000752913	0.00429493	0.00587619	0.00336257	0.00406899
SMG7	2.47818	1.33048	1.73971	1.67303	1.92325	1.9361	2.15727	1.19711	1.92665	1.68723	1.24289	0.537148			SMG7	0.364147	0.273239	0.359567	0.463379	0.283328	0.118001
NCF2	0.0883389	0.0128873	0.0493523	0.0341584	0.0297431	0.0724571	0.0892774	0.00149101	0.0093895	0.0033719	0.00973636	0.00532557			NCF2	0.0922626	0.00253253	0.00389228	0.00419728	0.00386073	0
ARPC5	1.77435	0.971631	1.81627	1.52441	1.75555	1.62073	2.37014	0.564926	1.8779	4.45797	1.16234	2.82274			ARPC5	3.96826	1.30802	3.28227	6.71837	1.60805	3.00291
RGL1	0.0333524	0.0274082	0.034006	0.0223483	0.0271937	0.035188	0.0220811	0.00977438	0.0823387	0.072255	0.00407157	0.390052			RGL1	0.00310765	0.00472282	0.00510023	0.0193075	0.000622698	0.0732417
COLGALT2	0.00468737	0.007805	0.0156951	0.00472403	0.0109058	0.0088916	0	0.00679237	0.00668099	0.000160567	0.00265537	0.0905347			COLGALT2	0.000207177	0.0030801	0.00268433	0.000419728	0.000871777	0.0162759
TSEN15	0.456838	0.317464	0.479571	0.398999	0.424619	0.443066	0.621924	0.256288	0.366371	0.61208	0.404856	0.323758			TSEN15	0.690381	0.158522	0.363593	0.500735	0.392673	0.317381
C1ORF21	0.105466	0.252483	0.212407	0.240562	0.310037	0.147184	0.0362193	0.28909	0.445099	0.134234	0.0224821	0.18768			C1ORF21	0.0589072	0.295689	0.512976	0.229591	0.0413471	0.256346
EDEM3	0.911333	0.455957	0.647334	0.628114	0.643443	0.773947	1.02034	0.308307	0.53773	0.870111	0.707568	0.756415			EDEM3	0.186873	0.0923345	0.125358	0.267996	0.258669	0.154621
NIBAN1	0.549504	0.108725	0.265421	0.21458	0.227322	0.360772	0.515807	0.0480436	0.018779	0.213875	0.0980717	0.480036			NIBAN1	0.154899	0.0170432	0.0212062	0.122141	0.0536766	0.0773107
RNF2	0.179562	0.104369	0.166716	0.148444	0.181575	0.160238	0.196506	0.0518539	0.204583	0.301384	0.235974	0.124508			RNF2	0.106972	0.0383986	0.102407	0.162225	0.130019	0.0651038
TRMT1L	0.479194	0.273901	0.378077	0.323596	0.323775	0.377609	0.563306	0.251815	0.284394	0.404468	0.216324	0.16546			TRMT1L	0.20103	0.132239	0.109118	0.186359	0.141477	0.0773107
SWT1	0.0414652	0.0297679	0.030867	0.0297977	0.0256357	0.0325395	0.0441621	0.0270038	0.0220292	0.0350035	0.0109755	0.0291988			SWT1	0.0245159	0.0236141	0.0128848	0.0190976	0.0149447	0.0284829
IVNS1ABP	0.754126	0.79738	0.817015	0.796181	0.824593	0.771866	0.683242	0.762733	0.99601	0.993426	1.02391	0.415578			IVNS1ABP	0.185975	0.246134	0.204278	0.304303	0.290551	0.15869
HMCN1	0.0382201	0.137223	0.291579	0.309061	0.602652	0.135455	0.00905483	0	2.0108	0.0004817	0	0.54229			HMCN1	0.00310765	0.00116359	0.172737	0	0.000622698	0.0732417
PRG4	0.00126198	0.00544535	0.0050573	0.00872128	0.0145883	0.00529712	0.000158857	0.000331335	0.024196	0.00947344	0.00177025	0.00569285			PRG4	0.00110494	0.000342233	0.00590553	0.00692551	0.000747237	0.00813797
TPR	3.16055	1.6062	2.11465	1.94376	2.23583	2.23841	2.71994	1.28575	1.94327	1.38922	1.2436	1.06016			TPR	2.68425	1.63437	1.77059	1.96621	2.16425	0.834142
ODR4	0.443317	0.191858	0.338665	0.279808	0.265564	0.366258	0.53487	0.163017	0.265795	0.10212	0.176317	0.121937			ODR4	0.432654	0.169474	0.193004	0.156558	0.219439	0.0895177
PLA2G4A	0.0167664	0.0192402	0.0221475	0.0232568	0.0140218	0.028945	0.0241462	0.00844904	0	0.0004817	0.0839098	0.106328			PLA2G4A	0.00863236	0.00376456	0.000671083	0.000419728	0.0381091	0.134277
BRINP3	0.00703106	0.0174251	0.0151719	0.0187144	0.018554	0.00964833	0.00285942	0.0157384	0.0583233	0	0.000531074	0			BRINP3	0.000207177	0.00978787	0.00711348	0.000209864	0.000249079	0
RGS18	0.0135213	0.0176066	0.0170902	0.0181693	0.0140218	0.0198642	0	0	0	0.142904	0.169767	0.000550921			RGS18	0.000276235	0.00061602	0.000671083	0.0843653	0.130517	0.012207
RGS2	0.00739162	0.0105277	0.0162182	0.0107199	0.0106225	0.0119185	0.00540113	0.00795204	0.00866723	0.0383754	0.0237213	0.0240569			RGS2	0.00207177	0.00540728	0.0024159	0.0214061	0.00809507	0.0488278
UCHL5	0.827321	0.506599	0.656402	0.617576	0.644718	0.675951	0.873553	0.407708	0.466044	1.18434	0.989038	0.154809			UCHL5	0.96641	0.543329	0.660615	1.48856	1.38637	0.276691
RO60	0.628108	0.424737	0.466492	0.435337	0.470508	0.49774	0.581892	0.397768	0.517506	0.353889	0.350155	0.291988			RO60	0.646874	0.564958	0.542638	0.411123	0.652712	0.345864
GLRX2	0.264476	0.211098	0.272048	0.252372	0.254941	0.278666	0.365529	0.194328	0.289991	0.156392	0.492837	0.175193			GLRX2	1.00101	0.398359	0.885562	0.457503	0.608749	0.7609
CDC73	0.955683	0.567405	0.771848	0.715872	0.807738	0.788893	1.05354	0.497002	0.740687	0.772808	0.436189	0.516213			CDC73	0.777879	0.47632	0.568945	0.592026	0.301137	0.329588
CFHR3	0.014603	0.00544535	0.00558047	0.00617758	0.0075066	0.0105942	0.0201748	0.00911171	0	0.0004817	0	0.00018364			CFHR3	0.0343222	0.0188913	0.0016106	0.00335782	0.000498158	0.00813797
CFHR1	0	0	0	0.000726774	0.000141634	0.000567549	0.000635426	0	0	0	0.00194727	0.0104675			CFHR1	0.0026933	0	0	0.00125918	0.00012454	0.0203449
ASPM	2.67126	1.50292	1.66036	1.5602	1.5016	1.83905	2.28881	1.35615	0.729673	2.10455	0.715888	0.149483			ASPM	2.01383	1.6753	0.919653	2.46044	1.40232	0.166828
ZBTB41	0.56609	0.513678	0.464574	0.488574	0.425043	0.451201	0.552344	0.663167	0.468572	0.219655	0.0674464	0.261687			ZBTB41	0.225201	0.352226	0.205486	0.110808	0.0670023	0.12207
DENND1B	0.233828	0.271904	0.255306	0.253462	0.24361	0.18048	0.125814	0.249495	0.246655	1.03244	0.174192	0.0844746			DENND1B	0.0462004	0.183232	0.111534	0.550473	0.144466	0.0813797
C1ORF53	0.0256003	0.0502787	0.0387145	0.0365204	0.0339921	0.0240262	0.0265291	0.0573209	0.0577816	0.013327	0.050275	0.0426046			C1ORF53	0.143159	0.364205	0.334602	0.0891922	0.107602	0.476071
NEK7	1.01752	0.571035	1.03448	0.721141	0.880538	0.912051	1.07991	0.392135	0.75748	4.50052	0.360422	4.39011			NEK7	0.192812	0.102259	0.142807	0.695699	0.0935292	0.252277
PTPRC	0.421142	0.237417	0.490907	0.252917	0.44898	0.216425	0	0	0.0010834	8.17782	0.460973	0.000550921			PTPRC	0.00662965	0.0119097	0.0118111	3.87283	0.38682	0.0203449
NR5A2	0.0320905	0.0196033	0.037145	0.0307062	0.0556621	0.0308368	0.0540113	0.00265068	0.0269045	0.000160567	0	0.00018364			NR5A2	0.00814894	0.00123204	0.0304672	0.000209864	0.000249079	0.00406899
LINC00862	0.00234369	0.000181512	0.00209268	0.000908467	0.00169961	0.00208101	0.00317713	0.000165667	0.000180567	0.000160567	0	0.000734561			LINC00862	0.00227894	0.00280631	0.00120795	0.00251837	0.00261533	0
ZNF281	0.498844	0.279528	0.36988	0.338313	0.359467	0.375528	0.650994	0.280475	0.472725	0.395155	0.283417	0.434126			ZNF281	0.32948	0.27584	0.213673	0.402309	0.330653	0.24007
KIF14	0.610981	0.385168	0.529272	0.502564	0.637919	0.44685	0.591105	0.227958	0.544591	1.07387	0.427869	0.0367281			KIF14	0.249786	0.156743	0.320778	0.595174	0.366894	0.0447588
DDX59	0.181726	0.150473	0.179621	0.16843	0.182849	0.18048	0.23479	0.13038	0.195916	0.277459	0.145691	0.0758435			DDX59	0.197992	0.12512	0.155691	0.209654	0.128649	0.0813797
CAMSAP2	0.957666	0.481006	0.748829	0.734587	0.977982	0.732327	0.879589	0.351878	1.49474	0.187702	0.014339	0.69361			CAMSAP2	0.297091	0.1538	0.406677	0.0915007	0.014073	0.223794
INAVA	0.474867	0.360664	0.363428	0.351577	0.258765	0.394068	0.54186	0.470827	0.306603	0.0019268	0.0240754	0.000550921			INAVA	0.115328	0.127653	0.0394597	0.00377755	0.0072233	0.0569658
KIF21B	0.178481	0.101102	0.189561	0.101748	0.187098	0.0947806	0.00635426	0.067261	0.0503783	2.27796	0.251375	0			KIF21B	0.00138118	0.00369612	0.0016106	0.171039	0.0165638	0
ASCL5	0.0010817	0.000907558	0.00226706	0.00399726	0.00778987	0.00132428	0.000158857	0.00248501	0.0158899	0.00128453	0.00035405	0			ASCL5	0.00062153	0.000273787	0.0056371	0.00104932	0.000373619	0
TMEM9	1.06493	0.544716	1.01163	0.905197	0.938467	1.05488	1.68356	0.284782	1.0361	0.293998	0.492483	0.366546			TMEM9	0.852462	0.22779	0.762217	0.173767	0.4395	0.423175
PKP1	0.0322707	0.156281	0.143348	0.18024	0.247718	0.0894835	0.00254171	0.161194	0.195374	0.00369303	0	0.0110184			PKP1	0.000414353	0.0162903	0.0508681	0.00146905	0.000249079	0.0162759
LAD1	0.479915	0.680487	0.61141	0.668813	0.696414	0.548063	0.494838	0.901065	0.988787	0	0	0.000918202			LAD1	0.1607	0.293773	0.286821	0.00314796	0.00348711	0.0732417
PHLDA3	0.433942	0.572669	0.616816	0.593774	0.670212	0.57644	0.56966	0.458733	1.72135	0.0982668	0.0125688	1.23572			PHLDA3	0.377199	0.473582	0.542504	0.0902415	0.00523066	1.38346
CSRP1	1.39702	1.1653	1.622	1.5026	1.94775	1.45198	1.60413	0.958552	3.98422	0.563268	0.0125688	5.51105			CSRP1	0.43072	0.249967	0.71967	0.162015	0.0100877	0.691728
NAV1	0.211112	0.504784	0.287743	0.2918	0.185824	0.28945	0.0189039	0.610485	0.0693379	0.11914	0.00265537	2.81539			NAV1	0.00593906	0.220877	0.0208036	0.0486884	0.00435889	0.549313
IPO9-AS1	0.00270425	0.00399325	0.00226706	0.00381556	0.00481555	0.00302693	0.00190628	0.00463869	0.00631986	0.0038536	0.00442562	0.000550921			IPO9-AS1	0.0158145	0.0164956	0.0212062	0.00566633	0.00834415	0.00406899
IPO9	2.24056	1.45155	1.58991	1.52314	1.43886	1.76659	2.15012	1.42822	0.772287	1.12477	0.872024	0.733827			IPO9	0.408345	0.38248	0.185085	0.403988	0.381838	0.215656
SHISA4	0.104564	0.0303124	0.0880667	0.0795817	0.0763407	0.103672	0.157268	0.00894604	0.0662682	0.00449587	0.00902826	0.346713			SHISA4	0.125825	0.0130733	0.0526129	0.00251837	0.00186809	0.325519
TIMM17A	0.690666	0.550888	0.714997	0.630113	0.590472	0.711895	0.96426	0.465194	0.415666	0.959547	1.00727	0.474159			TIMM17A	1.44816	0.728477	0.712691	1.29633	0.779618	0.813797
RNPEP	1.71089	1.50382	1.6921	1.63379	1.57001	1.69621	2.08277	1.54352	1.22641	0.693006	1.12588	0.780839			RNPEP	0.546325	0.546752	0.371646	0.237356	0.256302	0.354002
ELF3	0.587904	1.23718	0.941006	1.0322	0.964386	0.787001	0.367912	1.35185	1.18849	0.000321133	0.000885124	0			ELF3	0.272299	1.16838	0.877375	0.0111228	0.0169374	0.207518
GPR37L1	0.115021	0.0330351	0.0854509	0.0781282	0.112741	0.090997	0.0948374	0.00198801	0.178762	0.000160567	0.00106215	0.000367281			GPR37L1	0.0277617	0.00219029	0.0445599	0.00104932	0.000622698	0
ARL8A	0.38779	0.416025	0.451146	0.45496	0.442464	0.413932	0.383798	0.413009	0.560842	0.318564	0.282709	0.391338			ARL8A	0.256277	0.305614	0.26736	0.178804	0.136246	0.179035
PTPN7	0.253479	0.206742	0.281814	0.231841	0.310462	0.22229	0.000794283	0	0.000180567	3.82711	2.02162	0			PTPN7	0.00635341	0.0106777	0.0157034	2.24617	0.867294	0.0406899
UBE2T	0.494337	0.369376	0.551594	0.503109	0.526595	0.53028	0.665927	0.302343	0.437154	0.990536	0.58967	0.0374626			UBE2T	2.10312	0.919991	1.67878	2.30892	1.39584	0.390623
PPP1R12B	0.261231	0.165539	0.22566	0.213308	0.296157	0.222857	0.235584	0.10172	0.286741	0.156231	0.174369	0.15536			PPP1R12B	0.0895003	0.0550311	0.127506	0.0891922	0.142598	0.0447588
KDM5B	2.31628	2.26853	1.92875	2.07258	2.06233	2.04582	1.94393	2.2708	4.09924	0.799622	1.14925	0.889737			KDM5B	1.00391	1.96729	1.12527	0.657713	1.50245	0.577796
PCAT6	0.0187495	0.0170621	0.0247633	0.02253	0.0171377	0.0204318	0.0260525	0.0157384	0.0438779	0.00224793	0.00531074	0.0143239			PCAT6	0.0805917	0.0663932	0.0511366	0.0075551	0.0179337	0.101725
RABIF	0.303057	0.371917	0.39848	0.42171	0.48538	0.353772	0.283559	0.352209	0.799011	0.307485	0.192426	0.137914			RABIF	0.453026	0.615267	0.985956	0.500735	0.166136	0.646969
KLHL12	0.648299	0.442888	0.549327	0.551621	0.560587	0.560738	0.781098	0.374574	0.643181	0.709223	0.386268	0.242956			KLHL12	0.0995138	0.0644767	0.0830801	0.097167	0.0826943	0.0854487
ADIPOR1	1.6029	1.33266	1.63298	1.56438	1.83274	1.5356	1.70977	1.12786	2.02741	1.26061	1.10694	0.693242			ADIPOR1	0.474365	0.377415	0.631758	0.408395	0.305122	0.467933
CYB5R1	0.459903	0.356489	0.503812	0.474402	0.493169	0.510983	0.660844	0.310958	0.867987	0.195089	0.0807233	0.497665			CYB5R1	0.335626	0.225463	0.306819	0.128647	0.050314	0.292967
TMEM183A	1.41414	1.64304	1.52852	1.59763	1.69918	1.47884	1.38221	1.74117	1.92467	1.78117	1.61376	0.534761			TMEM183A	1.06454	1.46962	1.55799	0.921722	0.741135	0.866694
PPFIA4	0.00306482	0.00435628	0.00680119	0.00308879	0.00920621	0.00397284	0.00222399	0.00430735	0.0128203	0.0317922	0.00407157	0.0618868			PPFIA4	0.00103588	0.00164272	0.0008053	0.00797483	0.000249079	0.00813797
ADORA1	0.0533639	0.0822247	0.0526657	0.058687	0.0385244	0.0484308	0.0435267	0.118287	0.0449613	0.0330767	0.00035405	0.146361			ADORA1	0.0038673	0.0146476	0.00281855	0.00461701	0	0.0284829
CHI3L1	0.00450709	0.0172436	0.0104634	0.0123552	0.00778987	0.0192967	0.000158857	0	0.000541702	0.000160567	0.161093	0.81371			CHI3L1	6.90588e-05	0	0.000134217	0	0.059779	0.0691728
LINC01136	0.00414652	0.00344872	0.00418535	0.00127185	0.00212451	0.00227019	0.0047657	0.00563269	0.000541702	0.0004817	0.000531074	0			LINC01136	0.00587	0.00191651	0.00255012	0.00377755	0	0
BTG2	0.17199	0.46594	0.288266	0.311241	0.300831	0.238181	0.0654489	0.235413	0.578177	0.0875089	0.00548777	0.202004			BTG2	0.02348	0.327722	0.13019	0.0419728	0.00585336	0.146483
FMOD	0.137737	0.45995	0.181016	0.249465	0.122513	0.17367	0.013344	0.749977	0	0.000321133	0.00194727	0.137547			FMOD	0.00151929	0.0646136	0.0016106	0.000209864	0.00012454	0.0244139
ATP2B4	0.973351	0.704083	0.815097	0.631748	0.774879	0.843188	0.493091	0.423943	0.293061	3.501	0.499741	5.37919			ATP2B4	0.0660203	0.111636	0.0581158	0.695699	0.19204	0.488278
LAX1	0.0156847	0.0094386	0.0141256	0.00454234	0.0169961	0.0100267	0	0	0	0.300581	0.000531074	0			LAX1	0.000276235	0.00020534	0.000536867	0.161595	0.00186809	0
ZC3H11A	1.40062	1.95216	1.73378	1.69447	1.8047	1.53995	1.43654	1.89159	1.75855	1.58993	1.04852	0.607482			ZC3H11A	0.00953012	0.0126626	0.0104689	0.0136412	0.0113331	0.00406899
ZBED6	1.17905	0.551251	0.79574	0.938447	0.965235	0.933996	0.83781	0.512741	1.24573	0.558772	0.0793071	0.871373			ZBED6	0.00890859	0.0146476	0.0108716	0.00902415	0.00834415	0
SNRPE	0.741686	0.828237	0.97135	1.05564	1.10319	0.837702	0.899764	0.833142	1.28835	1.23925	1.28449	0.204208			SNRPE	6.56598	6.42242	10.6309	7.52299	5.87565	4.70782
SOX13	1.4603	0.968183	1.13406	1.10833	0.998378	1.23896	1.54409	1.19032	0.722631	0.0743424	0.00035405	0.0885146			SOX13	0.141018	0.14011	0.072477	0.0113327	0.00273987	0.0162759
ETNK2	0.904843	0.712251	0.683084	0.661182	0.56087	0.779055	0.842099	0.767703	0.169914	0.147561	0.0021243	0.013773			ETNK2	0.219952	0.251884	0.0785168	0.053935	0.00398527	0.0569658
KISS1	0.00288454	0.000544535	0.00139512	0.00308879	0.00184124	0.00132428	0.00238285	0.00314768	0.00126397	0	0	0.00532557			KISS1	0.00835612	0.00951408	0.0132875	0.000209864	0	0.00406899
GOLT1A	0.0270425	0.0384805	0.039412	0.0339767	0.0416404	0.0297017	0.0260525	0.0372752	0.0566982	0.000160567	0	0			GOLT1A	0.0723046	0.1115	0.150591	0.00188878	0.00161901	0.0691728
PLEKHA6	1.48554	0.684843	1.06517	0.936448	1.08888	1.18542	1.62097	0.586463	0.470739	0.0114002	0.00035405	0.0211186			PLEKHA6	0.189636	0.0891175	0.0993204	0.00482687	0.00149447	0.0244139
LINC00628	0.00576907	0.00453779	0.00523169	0.00654096	0.0079315	0.00359448	0.00524227	0.00281635	0.00397248	0.0004817	0	0			LINC00628	0.00151929	0.00130049	0.00147638	0.000209864	0	0.00406899
PPP1R15B	1.46913	1.09433	1.43191	1.33018	1.66958	1.34263	1.41986	0.857826	2.36579	1.28277	0.7628	0.513091			PPP1R15B	0.184663	0.168584	0.293666	0.243232	0.150195	0.130208
PIK3C2B	0.830025	0.646726	0.757723	0.738947	0.775587	0.695626	0.770137	0.680231	1.30207	0.616094	0.10887	0.0385645			PIK3C2B	0.0588381	0.0786452	0.0834828	0.0803779	0.0245343	0.0284829
MDM4	0.406179	0.278983	0.380344	0.347216	0.452096	0.381582	0.390152	0.184885	0.413499	0.394512	0.244294	0.132405			MDM4	0.415941	0.245518	0.61176	0.502414	0.372373	0.15869
LRRN2	0.0944685	0.0250486	0.0678376	0.0535996	0.0522629	0.086835	0.138682	0.0154071	0.0664488	0.0004817	0.000885124	0.00165276			LRRN2	0.0161598	0.00390146	0.00442915	0	0.00012454	0.00406899
NFASC	0.020372	0.0408401	0.0735924	0.0216215	0.041782	0.0724571	0.001112	0.0150757	0.0101118	0.00256907	0.00177025	2.27732			NFASC	0.00062153	0.00369612	0.000671083	0.000629592	0.000249079	0.0935867
TMEM81	0.0129804	0.00834953	0.0163926	0.0121735	0.0209618	0.0189183	0.0136617	0.00596403	0.0240155	0.0154144	0.0187646	0.00642741			TMEM81	0.00587	0.00273787	0.00845565	0.00545646	0.00572882	0.00406899
RBBP5	0.533459	0.330351	0.456029	0.42062	0.538917	0.425851	0.587293	0.285611	0.682725	0.649332	0.309439	0.190251			RBBP5	0.177343	0.129775	0.239979	0.232739	0.138613	0.0976557
DSTYK	0.411948	0.258472	0.358894	0.347034	0.448838	0.371366	0.455124	0.214042	0.615193	0.165865	0.120023	0.410803			DSTYK	0.135493	0.102875	0.191259	0.101784	0.118064	0.0935867
TMCC2	0.0246988	0.0119798	0.0242402	0.0138087	0.0218116	0.0219452	0.0231931	0.00115967	0.0229321	0.0727367	0.0559398	0.0348917			TMCC2	0.00165741	0.000273787	0.00174482	0.00713537	0.00510612	0.00813797
NUAK2	0.047054	0.0633475	0.0566766	0.0646829	0.0555205	0.0535388	0.0611598	0.0710713	0.121161	0.00321133	0.00230132	0.10339			NUAK2	0.007044	0.0188228	0.00952939	0.000209864	0.000871777	0.00406899
CDK18	0.0971728	0.0486451	0.122247	0.102838	0.150557	0.105753	0.111041	0.00795204	0.238349	0.142583	0.0240754	0.000367281			CDK18	0.0145714	0.00116359	0.0216089	0.0258133	0.0161901	0.00813797
MFSD4A	0.00685077	0.00181512	0.0101146	0.00417895	0.00580699	0.0066214	0.010008	0.00066267	0.00469475	0.0205525	0.00230132	0.00146912			MFSD4A	0.00635341	0.000479126	0.00201325	0.0146905	0.000996317	0.00406899
ELK4	0.620355	0.367198	0.533458	0.520007	0.642168	0.510983	0.562194	0.259104	1.04928	1.02265	0.249959	0.379952			ELK4	0.14164	0.0856267	0.250583	0.291081	0.169747	0.0732417
SLC45A3	0.0600344	0.0482821	0.0648729	0.063411	0.0654349	0.0639438	0.0600478	0.0299858	0.119174	0.138569	0.114535	0.0119366			SLC45A3	0.00497224	0.00369612	0.00577132	0.0249738	0.00971409	0.00406899
NUCKS1	8.72915	7.10309	8.53236	8.79433	10.7405	8.13203	8.50201	5.47365	9.9433	4.70525	5.48157	2.19101			NUCKS1	8.46365	6.9589	16.2785	8.21302	5.85286	4.73223
RAB29	0.398246	0.22453	0.342327	0.31433	0.322076	0.321043	0.46958	0.185216	0.345245	0.421969	0.104622	0.346346			RAB29	0.203102	0.143122	0.206694	0.342078	0.106481	0.24007
SLC41A1	0.355158	0.24014	0.358196	0.333226	0.486513	0.336556	0.32788	0.169146	0.511367	0.608227	0.0895745	0.718952			SLC41A1	0.0578713	0.045517	0.0956965	0.166842	0.0533029	0.113932
RAB7B	0.0140621	0.0117983	0.017439	0.0114467	0.0101976	0.0236479	0.0211279	0	0.0102923	0.000160567	0.14516	0.199433			RAB7B	0.00614624	0.000136893	0.00040265	0.000419728	0.0200509	0.0488278
RHEX	0.00450709	0.0205108	0.00627803	0.0208947	0.0109058	0.0181616	0	0	0	0	0.404148	0			RHEX	0.000207177	0.0010267	0.000536867	0.00167891	0.240112	0.00406899
FAM72A	0.210571	0.133593	0.218859	0.18024	0.220241	0.205642	0.274663	0.0550016	0.161969	0.370588	0.366441	0.00679469			FAM72A	0.0460623	0.00780292	0.0332857	0.0203568	0.0193036	0.0244139
SRGAP2	1.29029	0.54036	0.838814	0.824706	1.00404	0.916402	1.27165	0.30781	0.88785	0.392746	0.523993	0.488483			SRGAP2	0.210215	0.0678991	0.175958	0.0935993	0.131638	0.130208
IKBKE	0.174695	0.109451	0.129223	0.141903	0.129737	0.150022	0.17919	0.0586463	0.0648237	0.195089	0.788823	0.0934729			IKBKE	0.0651916	0.0229981	0.038386	0.0959078	0.179462	0.0935867
RASSF5	0.252397	0.196396	0.261759	0.190233	0.247435	0.204318	0.0861003	0.0896261	0.0418916	2.30333	0.526118	0.0128548			RASSF5	0.0135355	0.018549	0.00832144	0.406926	0.10947	0.00406899
EIF2D	0.528952	0.267911	0.485849	0.426616	0.519655	0.487714	0.73503	0.14032	0.414402	0.683372	0.498856	0.270135			EIF2D	0.235974	0.0520879	0.170187	0.254145	0.165389	0.0732417
DYRK3	0.0762599	0.0660702	0.0920777	0.0679533	0.077757	0.0913753	0.0478158	0.000497002	0.0319604	0.568727	0.247481	0.276562			DYRK3	0.0165741	0.00164272	0.0148981	0.201889	0.113456	0.236001
MAPKAPK2	1.21872	1.08326	1.27967	1.24278	1.39325	1.20037	1.18364	0.864287	2.3564	0.794002	1.22306	0.991291			MAPKAPK2	0.194124	0.201507	0.307356	0.155299	0.233014	0.264484
IL19	0.00306482	0.00127058	0.000697558	0.00109016	0.00254941	0.00189183	0.00047657	0.00115967	0.00072227	0.0009634	0.00194727	0.000367281			IL19	0.000552471	0.00191651	0.00281855	0.000419728	0.000622698	0
IL20	0.000721134	0.00526384	0.0142999	0.0121735	0.0152965	0.00283774	0.000158857	0	0.00559759	0	0	0			IL20	0.000828706	0.00020534	0.054492	0	0	0.00406899
FCMR	0.00649021	0.0105277	0.020578	0.015989	0.030168	0.0105942	0.00651312	0.00182234	0.0130009	0.0435136	0.000177025	0.00312189			FCMR	0.00870141	0.0109515	0.0608002	0.0190976	0.000871777	0.0203449
C1ORF116	0.048316	0.117983	0.0524913	0.065773	0.0392326	0.0673491	0.0139794	0.179418	0.00126397	0.00224793	0.0014162	0.000367281			C1ORF116	0.00151929	0.0401097	0.00134217	0.000419728	0.000747237	0.012207
PFKFB2	0.667049	0.260106	0.403014	0.338495	0.342329	0.457823	0.814776	0.237567	0.243947	0.223188	0.000531074	0.112755			PFKFB2	0.0825253	0.0345655	0.0263065	0.0356769	0.00161901	0.0203449
YOD1	0.138277	0.0820432	0.101669	0.0873945	0.0926286	0.10197	0.155838	0.0785264	0.00469475	0.407518	0.0628438	0.0758435			YOD1	0.0337698	0.0245723	0.00308698	0.09255	0.026776	0.0203449
C4BPB	0.0117184	0.00127058	0.00418535	0.00526911	0.00453229	0.00718895	0.0084194	0	0	0	0	0			C4BPB	0.0383277	0.000136893	0.000671083	0.000419728	0	0
CD55	0.848234	0.326902	0.669656	0.579784	0.651233	0.720598	1.1166	0.128392	1.01533	0.140978	0.494076	0.259117			CD55	0.586793	0.091034	0.411106	0.0745017	0.272244	0.191242
CR2	0.00739162	0.00363023	0.0083707	0.00454234	0.0106225	0.00510794	0.00333599	0.00182234	0.00198624	0.0958583	0	0			CR2	0.000138118	0.000342233	0.000536867	0.00944388	0	0
CR1	0.0356961	0.0755088	0.034006	0.0772197	0.041782	0.0724571	0	0.00695803	0	0.000321133	0.309616	0			CR1	0.000345294	0.00184806	0.00040265	0.00167891	0.20412	0.00406899
CD46	3.23374	1.60474	2.59195	2.10619	1.87495	2.7685	4.58603	1.45705	1.15274	1.4398	1.34344	0.888268			CD46	1.67627	0.877896	0.445197	0.805668	1.1297	0.443519
PLXNA2	0.0465131	0.105095	0.0585949	0.0690435	0.0626022	0.0645114	0.0319302	0.182897	0.126217	0.000802834	0.00177025	0.2593			PLXNA2	0.00310765	0.0200549	0.00751614	0.000419728	0	0.0284829
MIR205HG	0.0227157	0.00762349	0.0113353	0.0119918	0.00906457	0.0168373	0.0392376	0.0112654	0.00451418	0	0	0			MIR205HG	0.773528	0.429571	0.0420098	0.0161595	0.0113331	0.203449
LAMB3	0.0596738	0.0422922	0.0648729	0.0508742	0.0759158	0.0575116	0.074186	0.0235248	0.404652	0.00208737	0.021243	0.109817			LAMB3	0.00759647	0.00520194	0.0150323	0.000629592	0.00273987	0.0162759
G0S2	0.000901417	0.000907558	0.00104634	0.000908467	0.000424902	0.00208101	0	0	0	0.000160567	0.00035405	0.079149			G0S2	0.00172647	0.000889806	0	0	0	0.223794
TRAF3IP3	0.0548062	0.0437443	0.0694071	0.0501474	0.0706753	0.0565657	0.00190628	0.000331335	0.000180567	1.01815	0.310147	0			TRAF3IP3	0.00262424	0.00349078	0.00429493	0.94019	0.36515	0
C1ORF74	0.0969925	0.0629845	0.0762083	0.0594137	0.0706753	0.0902402	0.137252	0.0503629	0.0500172	0.173412	0.100196	0.0262606			C1ORF74	0.0497914	0.0166325	0.0174482	0.0398741	0.0262779	0.0244139
IRF6	0.582316	0.278802	0.374589	0.327957	0.284826	0.465768	0.757428	0.347405	0.176053	0.0004817	0	0.0154258			IRF6	0.097373	0.0753597	0.0221458	0.000629592	0.0012454	0.0162759
UTP25	0.31766	0.219447	0.242925	0.238745	0.236245	0.272234	0.302145	0.238561	0.180387	0.350678	0.246596	0.28703			UTP25	0.162634	0.119782	0.0777115	0.165163	0.141477	0.15869
SERTAD4	0.613685	0.206197	0.373543	0.288893	0.298423	0.426229	0.74472	0.180081	0.124953	0.000160567	0	0.210635			SERTAD4	0.282174	0.0830258	0.0657662	0.00167891	0.00174355	0.268553
HHAT	0.10204	0.0446518	0.0666168	0.0710421	0.0678427	0.0841864	0.15012	0.0336305	0.0476698	0.0218371	0.00460264	0.0991658			HHAT	0.0206486	0.00930874	0.00858987	0.00734524	0.00410981	0.0203449
KCNH1	0.399508	0.0417477	0.187992	0.134453	0.132144	0.225128	0.371089	0.000165667	0.0160705	0.0019268	0.000177025	0.293825			KCNH1	0.0732024	0.000342233	0.0040265	0.00146905	0.000622698	0.0203449
RCOR3	0.404015	0.211279	0.302392	0.250374	0.272362	0.310071	0.464179	0.184885	0.198444	0.303792	0.25527	0.283908			RCOR3	0.385556	0.183985	0.136364	0.24617	0.151814	0.19938
TRAF5	0.106367	0.174433	0.141953	0.123733	0.145175	0.115969	0.0892774	0.221829	0.202777	0.375084	0.014339	0.258933			TRAF5	0.0371537	0.179946	0.0684505	0.226443	0.0270251	0.0528968
LINC00467	0.157027	0.0500972	0.111609	0.092482	0.0828559	0.119942	0.223511	0.0275008	0.0505589	0.0248878	0.0334577	0.0271788			LINC00467	1.0238	0.0909656	0.258099	0.0239245	0.146583	0.24007
SLC30A1	0.501909	0.416025	0.473468	0.459321	0.440623	0.485633	0.452106	0.257116	0.423972	0.379901	0.31298	0.781757			SLC30A1	0.0826634	0.0626971	0.053284	0.0698847	0.0703649	0.162759
NEK2	0.784233	0.330351	0.538864	0.459866	0.444731	0.619196	1.05608	0.23094	0.121522	0.712756	0.208889	0.0238732			NEK2	0.593561	0.188091	0.115158	0.322771	0.140232	0.0244139
LPGAT1	0.790002	0.57158	0.578799	0.535996	0.49756	0.61825	0.730582	0.621584	0.462975	0.602286	0.391933	0.799386			LPGAT1	0.326303	0.312322	0.142672	0.380693	0.253064	0.179035
INTS7	0.543555	0.428367	0.418012	0.439153	0.376746	0.474092	0.609851	0.497665	0.223723	0.711792	0.455485	0.184191			INTS7	0.112152	0.110473	0.0487207	0.142078	0.091163	0.0406899
DTL	0.851118	0.49117	0.601644	0.527093	0.512148	0.615412	0.859414	0.527651	0.177498	1.10422	0.565948	0.0290152			DTL	0.324231	0.241411	0.105897	0.44743	0.295159	0.0569658
PPP2R5A	0.824797	0.59318	0.72982	0.703335	0.675027	0.74784	1.0529	0.578676	0.384247	0.670527	0.522046	0.257647			PPP2R5A	0.353581	0.297469	0.210318	0.286884	0.20275	0.154621
PACC1	0.185692	0.168624	0.179273	0.165704	0.120955	0.190318	0.231613	0.149432	0.0518228	0.394352	0.235266	0.058214			PACC1	0.137565	0.102465	0.0265749	0.201679	0.127279	0.0488278
NENF	0.432861	0.34578	0.361684	0.399362	0.352669	0.439661	0.583322	0.339453	0.247738	0.38825	0.478498	0.403641			NENF	2.97568	1.65846	1.08138	1.61847	1.47916	3.19008
ATF3	0.210211	0.0896667	0.17561	0.160072	0.121805	0.179345	0.172995	0.0644446	0.0456835	0.052987	0.0481507	0.0506847			ATF3	0.188945	0.06345	0.0583843	0.0201469	0.0410981	0.105794
BATF3	0.00847332	0.00707895	0.013428	0.00853959	0.0157214	0.00983751	0.00349485	0.00149101	0	0.227684	0.0205349	0.00275461			BATF3	0.00538659	0.00355922	0.00362385	0.597902	0.0557937	0.012207
NSL1	0.479194	0.280617	0.354883	0.355574	0.279161	0.388771	0.57522	0.272192	0.116285	0.587032	0.27191	0.16344			NSL1	0.802809	0.49747	0.222397	0.814062	0.558062	0.288898
TATDN3	0.18425	0.0994683	0.145092	0.122825	0.104526	0.17367	0.220175	0.0989035	0.0232932	0.276496	0.127458	0.0875964			TATDN3	0.268915	0.0900073	0.0456337	0.285625	0.122049	0.109863
FLVCR1-DT	0.0481357	0.0197848	0.0296462	0.027254	0.0266272	0.0427553	0.07641	0.0164011	0.00595872	0.0091523	0.0327496	0.00238732			FLVCR1-DT	0.164222	0.0472966	0.0194614	0.0350473	0.0671268	0.0366209
FLVCR1	0.452692	0.225982	0.312855	0.265272	0.225765	0.339773	0.604132	0.270204	0.0836027	0.304274	0.2142	0.028097			FLVCR1	0.159457	0.102259	0.0395939	0.146905	0.117192	0.0528968
VASH2	0.0645415	0.0742382	0.0688839	0.0643195	0.0577867	0.0546739	0.044321	0.0785264	0.0189596	0.303792	0.00123917	0.00422373			VASH2	0.0154692	0.0369612	0.00832144	0.111228	0.00398527	0
ANGEL2	0.35624	0.292415	0.272048	0.281625	0.241486	0.29399	0.328992	0.375568	0.126036	0.451192	0.203047	0.198699			ANGEL2	0.138256	0.165504	0.0602633	0.226653	0.13525	0.12207
RPS6KC1	0.466033	0.235602	0.325062	0.306517	0.268963	0.348097	0.493885	0.256453	0.141745	0.178871	0.0748815	0.359751			RPS6KC1	0.141018	0.0954146	0.035299	0.0759707	0.0302631	0.0976557
PROX1	0.00504794	0.000907558	0.00348779	0.00163524	0.00169961	0.000945915	0.000635426	0.000828337	0	0.0215159	0.000531074	0.00293825			PROX1	0.001174	0.000479126	0.000268433	0.0203568	0	0.00406899
SMYD2	0.784053	0.441255	0.597982	0.510195	0.45422	0.639438	0.971885	0.498825	0.280782	0.736198	0.322716	0.256178			SMYD2	0.4821	0.305683	0.10187	0.324659	0.136371	0.187173
PTPN14	1.73793	0.361934	0.821375	0.621392	0.618657	1.10937	1.71581	0.234585	0.135064	0.037412	0.0014162	2.86699			PTPN14	0.452266	0.107051	0.038386	0.0151102	0.00485704	0.366209
CENPF	6.44225	2.93141	3.28044	3.04827	2.85605	4.02468	5.35792	2.35546	0.647334	2.92745	1.91435	0.237447			CENPF	6.43566	3.85047	1.30257	5.01197	3.41276	0.528968
KCNK2	1.58577	0.3819	1.18428	0.927	1.25445	1.23442	2.11518	0	0.440043	0	0	1.33672			KCNK2	0.286525	0.00260097	0.219981	0.00461701	0.00236625	0.191242
KCTD3	4.57487	1.33302	2.98363	2.50664	2.64501	3.56912	6.04259	0.76936	1.23978	0.26638	0.332984	0.427882			KCTD3	1.12469	0.237852	0.409495	0.104722	0.121302	0.179035
ESRRG	0.00486765	0.00653442	0.00226706	0.00508742	0.00283268	0.00245938	0.00047657	0.00811771	0.00595872	0.000160567	0.00123917	0			ESRRG	0.000483412	0.0108146	0.0040265	0.000419728	0.000373619	0.00406899
GPATCH2	0.265377	0.238688	0.272397	0.272722	0.334539	0.224938	0.261319	0.225308	0.479587	0.224151	0.13507	0.0921874			GPATCH2	0.363388	0.412254	0.91066	0.396853	0.247336	0.183104
SPATA17	0.00919446	0.00798651	0.00470852	0.00962975	0.0101976	0.0109726	0.0112788	0.0076207	0.0140843	0.00176623	0.000708099	0.00275461			SPATA17	0.0216154	0.0143053	0.0252327	0.00734524	0.00485704	0
RRP15	0.421323	0.321457	0.407025	0.407175	0.479431	0.38442	0.429866	0.294557	0.538091	0.526819	0.42663	0.147463			RRP15	0.608685	0.477347	0.820601	0.850159	0.368762	0.313312
TGFB2	0.0886995	0.0399325	0.0781265	0.0683167	0.103251	0.0874025	0.0687849	0.00745504	1.29503	0.00128453	0.00265537	0.234876			TGFB2	0.0174719	0.00465437	0.0263065	0.000419728	0.000622698	0.0244139
LYPLAL1-DT	0.000901417	0.000544535	0.000523169	0.000181693	0.00070817	0.00189183	0	0	0	0.000160567	0.00123917	0.00312189			LYPLAL1-DT	0.000138118	0.000479126	0	0.00188878	0.00809507	0.012207
LYPLAL1	0.162075	0.0971087	0.13864	0.138814	0.113449	0.147563	0.217634	0.0833307	0.0978675	0.114484	0.140558	0.0831891			LYPLAL1	0.504613	0.219577	0.257696	0.239665	0.272493	0.341795
ZC3H11B	0.0032451	0.00562686	0.00191829	0.00526911	0.00481555	0.00435121	0.00238285	0.00397602	0.00252794	0.00931287	0.00123917	0.0018364			ZC3H11B	0.0038673	0.00643398	0.00510023	0.00482687	0.00348711	0.00406899
BPNT1	0.711579	0.427823	0.579322	0.501837	0.492745	0.643789	0.944085	0.338293	0.380636	0.767509	0.613745	0.177764			BPNT1	0.254206	0.116565	0.0985151	0.247639	0.108848	0.0569658
IARS2	3.70951	1.93382	2.89487	2.48357	2.36019	3.17695	4.96475	1.7024	1.39831	2.44639	1.94267	0.994963			IARS2	1.78054	0.860443	0.653904	1.11039	0.943636	0.630693
RAB3GAP2	0.898713	0.456502	0.579497	0.559071	0.528861	0.639627	0.904688	0.397933	0.361676	0.588959	0.326788	0.595178			RAB3GAP2	0.325543	0.223068	0.121735	0.273872	0.301386	0.195311
MARK1	0.034975	0.062803	0.0383657	0.0519643	0.0325758	0.0399176	0.0157268	0.0992348	0.00523645	0.0028902	0.00035405	0.00569285			MARK1	0.00552471	0.0446272	0.00899252	0.00167891	0.000249079	0
C1ORF115	0.307924	0.177518	0.214325	0.194412	0.170669	0.250667	0.39047	0.222988	0.0568787	0	0	0.00569285			C1ORF115	0.0841137	0.0600961	0.0170455	0.00188878	0.000622698	0.00406899
HLX	0.0032451	0.016336	0.0111609	0.00962975	0.00679843	0.0151346	0	0.00414169	0	0.00401417	0.0732883	0.0725379			HLX	0.000207177	0.00424369	0.000134217	0.00251837	0.033003	0.0366209
DUSP10	0.0838318	0.120705	0.0992277	0.0986595	0.0498551	0.0883484	0.0393964	0.149929	0.116827	0.0292231	0.0761207	0.217614			DUSP10	0.0109804	0.0601646	0.00899252	0.0115425	0.0245343	0.0691728
TAF1A	0.0306482	0.0328536	0.036273	0.0372472	0.037533	0.0327286	0.0382844	0.0336305	0.0399054	0.162012	0.128166	0.0262606			TAF1A	0.0235491	0.026352	0.021072	0.0996854	0.0718593	0.0203449
TAF1A-AS1	0.00468737	0.00816802	0.00819631	0.0054508	0.010056	0.00586467	0.0084194	0.0061297	0.0124591	0.00851004	0.00460264	0.00734561			TAF1A-AS1	0.0158835	0.0126626	0.0265749	0.0214061	0.00971409	0.0203449
MIA3	1.13488	0.764345	0.794868	0.751484	0.724883	0.871944	1.04369	0.738546	0.448168	0.58639	0.552494	0.785246			MIA3	0.53051	0.43799	0.230719	0.53893	0.54785	0.374347
AIDA	0.736819	0.680487	0.721101	0.647737	0.661289	0.748029	0.783957	0.770685	0.613026	0.637771	0.542227	1.07613			AIDA	0.277409	0.346135	0.220518	0.297167	0.310726	0.345864
BROX	1.25495	0.541086	0.743946	0.634292	0.69429	0.84735	1.2054	0.467514	0.56012	0.301223	0.356351	0.522089			BROX	0.639692	0.306367	0.332052	0.18531	0.185315	0.40283
DISP1	0.117725	0.0232335	0.070279	0.0492389	0.0512715	0.0698085	0.0984911	0.00828337	0.0530868	0.0324345	0.0345198	0.0736398			DISP1	0.0401232	0.00403835	0.0126164	0.0136412	0.0118313	0.0203449
TLR5	0.0439892	0.0114352	0.026856	0.0194412	0.023228	0.0297017	0.0571884	0.0119281	0.0119174	0.0175018	0	0.000367281			TLR5	0.0286594	0.00739224	0.0096636	0.0102833	0.000498158	0
SUSD4	0.0331722	0.062077	0.0831838	0.0872128	0.113024	0.0488092	0.0146148	0.0374408	0.167205	0.170201	0.00106215	0			SUSD4	0.00828706	0.0267626	0.089791	0.0896119	0.00149447	0.0284829
CAPN8	0.00522822	0.00381174	0.00523169	0.00781282	0.00509882	0.0077565	0.00810169	0.00861471	0.0111952	0	0	0.00018364			CAPN8	0.00359106	0.00725534	0.00335542	0.000209864	0.00012454	0
CAPN2	1.4868	0.820069	1.15027	0.927908	0.782528	1.39409	1.97665	0.892119	0.257489	0.00353247	0.212076	4.60754			CAPN2	0.309936	0.178167	0.032212	0.00335782	0.0679986	0.927729
TP53BP2	0.529493	0.480461	0.472945	0.443877	0.432975	0.496038	0.49182	0.422949	0.361135	0.585747	0.62118	0.312556			TP53BP2	0.171887	0.204792	0.102676	0.255404	0.217944	0.109863
FBXO28	0.724199	0.484091	0.545665	0.525457	0.506483	0.61125	0.734394	0.456248	0.437334	0.454243	0.348739	0.394276			FBXO28	0.169125	0.131554	0.0979782	0.125499	0.118064	0.0854487
DEGS1	0.669393	0.523842	0.635301	0.567792	0.52008	0.716625	0.711042	0.457408	0.339467	0.320652	0.954164	1.48418			DEGS1	0.233557	0.195689	0.108313	0.142498	0.25294	0.260415
NVL	0.402934	0.410942	0.401968	0.389369	0.380429	0.392933	0.40429	0.38965	0.318882	0.437865	0.400076	0.103022			NVL	0.204345	0.284875	0.16965	0.218888	0.157543	0.12207
CNIH4	0.541932	0.430908	0.500149	0.469859	0.421219	0.510415	0.700081	0.426925	0.370705	0.50707	0.491775	0.284826			CNIH4	2.12066	1.36086	0.972266	1.10976	1.13132	1.1678
WDR26	3.47226	1.75685	2.48366	2.19958	2.08329	2.90604	3.68404	1.43501	1.273	0.999849	0.880698	1.42248			WDR26	0.446258	0.244765	0.143746	0.170829	0.178963	0.272622
CNIH3	0.0396624	0.0337612	0.0352267	0.0292526	0.0270521	0.023837	0.0289119	0.0530136	0.0122786	0.00883117	0.0313334	0.0119366			CNIH3	0.221955	0.083984	0.0562368	0.026233	0.05679	0.109863
DNAH14	0.149635	0.150292	0.117539	0.116284	0.124071	0.151914	0.142971	0.16633	0.0581427	0.103405	0.104799	0.0200168			DNAH14	0.328099	0.365094	0.125895	0.223505	0.248706	0.101725
LBR	1.14588	1.35789	1.10668	1.18827	0.933226	1.18239	1.08102	1.18634	0.394179	2.84781	2.90427	0.227163			LBR	0.539281	0.871326	0.244811	1.58195	1.3987	0.134277
ENAH	3.34895	3.11583	2.56667	2.61929	2.12408	2.89582	3.26832	3.68859	1.15346	0.158319	0.182336	4.42959			ENAH	1.57578	2.48215	0.541967	0.160546	0.22716	1.40787
SRP9	2.97179	3.64893	3.23301	3.23832	2.70238	3.23824	3.55489	3.99176	2.04547	3.45556	3.30718	0.990556			SRP9	2.83901	4.19099	1.75596	2.7702	2.64472	2.20539
EPHX1	0.709055	0.783949	0.70558	0.699701	0.563986	0.733084	0.85306	0.991685	0.429209	0.117214	0.199153	0.943544			EPHX1	0.321262	0.417319	0.147907	0.0633789	0.0742256	0.846349
TMEM63A	0.866623	0.745105	0.684828	0.636109	0.535376	0.733651	0.860209	1.07982	0.352106	0.237318	0.124094	0.301905			TMEM63A	0.148753	0.32211	0.0763693	0.108919	0.0744747	0.101725
PYCR2	0.559961	0.559056	0.702441	0.637562	0.589056	0.668383	0.732647	0.440841	0.514075	1.439	1.22767	0.378115			PYCR2	0.223474	0.21725	0.207499	0.673034	0.571263	0.183104
SDE2	0.450709	0.422559	0.397085	0.402633	0.348136	0.450634	0.41398	0.429244	0.223181	0.785332	0.341835	0.212472			SDE2	0.141916	0.173581	0.0688532	0.263799	0.134005	0.0488278
ACBD3	1.11379	0.932425	0.961235	0.946078	0.87119	1.01761	1.18316	1.03873	0.711797	0.578522	0.476374	0.885881			ACBD3	1.24658	1.71342	0.70853	0.729067	0.644368	1.05794
LIN9	0.223912	0.242862	0.208221	0.197137	0.175909	0.252181	0.23336	0.284782	0.0861306	0.290786	0.194904	0.0190986			LIN9	0.109182	0.153663	0.0426809	0.118573	0.0977636	0.0162759
PARP1	4.81934	6.23674	4.59534	4.90191	4.09917	4.78027	4.1703	7.61474	2.18631	4.40804	4.72727	0.662023			PARP1	1.71694	4.75204	1.4329	3.28122	2.53388	1.07828
ITPKB	0.722035	0.864177	0.56851	0.598862	0.488071	0.656654	0.510089	1.04901	0.195374	0.49021	0.187469	0.0850255			ITPKB	0.0451645	0.118892	0.0151665	0.058552	0.028395	0.0447588
PSEN2	0.370663	0.311111	0.286522	0.311968	0.235537	0.339583	0.449564	0.348233	0.183456	0.000321133	0.134008	0.165644			PSEN2	0.138049	0.124778	0.0412045	0.00188878	0.0337502	0.0569658
COQ8A	0.382021	0.430908	0.36151	0.409719	0.331423	0.428121	0.340112	0.444486	0.134162	0.307004	1.09136	0.116428			COQ8A	0.0736167	0.0832311	0.0405334	0.0889823	0.339246	0.0610348
CDC42BPA	2.20523	0.80809	1.16335	1.00694	1.02373	1.39352	1.79794	0.80415	0.479045	0.251447	0.00159322	1.09743			CDC42BPA	0.508618	0.304177	0.140793	0.0948585	0.00361165	0.207518
ZNF678	0.22878	0.189861	0.167588	0.170065	0.163304	0.169886	0.217475	0.211557	0.110146	0.22672	0.0658532	0.0238732			ZNF678	0.0745145	0.10397	0.0562368	0.111857	0.0737274	0.0244139
SNAP47	0.659297	0.657798	0.602516	0.594864	0.460594	0.642654	0.763942	0.798848	0.28331	0.347145	0.318645	0.214492			SNAP47	0.306759	0.378715	0.155289	0.20021	0.169623	0.236001
JMJD4	0.541031	0.473745	0.490558	0.448601	0.347995	0.515902	0.661002	0.639973	0.237446	0.336387	0.455308	0.169316			JMJD4	0.326648	0.365231	0.146565	0.189507	0.195652	0.154621
WNT9A	0.210211	0.10564	0.13428	0.126822	0.100702	0.168373	0.261637	0.159206	0.0424333	0.000802834	0	0.0178131			WNT9A	0.0160217	0.00903495	0.00228168	0.000629592	0.00012454	0.00406899
ARF1	7.10461	7.78176	6.7508	6.80496	5.76025	7.28865	7.536	8.71676	3.83778	4.18035	6.61294	3.31967			ARF1	2.74613	3.5543	1.58496	1.97293	2.0752	2.10367
C1ORF35	0.454314	0.479917	0.479397	0.479671	0.434391	0.476552	0.606991	0.539248	0.355718	0.495509	0.533553	0.0892492			C1ORF35	0.912889	1.1794	0.817917	1.2808	0.883733	0.443519
MRPL55	0.368319	0.398055	0.416617	0.411899	0.285534	0.40523	0.451788	0.445148	0.212708	0.49005	0.507353	0.122121			MRPL55	1.75106	1.88974	1.10474	1.8552	0.852598	1.18814
GUK1	1.91695	2.85554	2.16051	2.21139	1.91985	2.17485	2.03543	3.42749	1.37213	3.75453	1.19633	1.46655			GUK1	5.54211	11.0179	4.32634	7.86654	2.32989	10.9985
GJC2	0.00486765	0.00526384	0.00819631	0.00654096	0.00283268	0.0066214	0.00190628	0.0071237	0.00595872	0.0149327	0.00725802	0.0170786			GJC2	0.000759647	0.00143738	0.000939517	0.0052466	0.000498158	0
IBA57	0.405998	0.318734	0.333433	0.347761	0.293466	0.372312	0.504052	0.374077	0.155107	0.252411	0.215793	0.074558			IBA57	0.089224	0.0882961	0.0460363	0.0694649	0.0383582	0.0488278
OBSCN-AS1	0.0118987	0.00344872	0.00906826	0.00799451	0.00623189	0.00737813	0.0192217	0.00265068	0.00902837	0.00594097	0.00159322	0.000734561			OBSCN-AS1	0.00490318	0.00232719	0.00429493	0.00713537	0.00161901	0.00406899
OBSCN	0.341817	0.0934785	0.211535	0.169883	0.218824	0.236857	0.39603	0.0606343	0.113938	0.197015	0.0566479	0.0356262			OBSCN	0.0604956	0.0216976	0.0377149	0.133893	0.048695	0.0244139
TRIM11	0.803884	0.940593	0.853114	0.873945	0.711286	0.829756	0.892139	1.14079	0.55362	0.78774	0.46292	0.208432			TRIM11	0.166017	0.292404	0.124016	0.190347	0.140356	0.0854487
TRIM17	0.0706711	0.0137949	0.0381913	0.0281625	0.0252108	0.0524037	0.0678318	0.00530136	0.00306965	0.00545927	0.000177025	0.0018364			TRIM17	0.0450264	0.00260097	0.00147638	0.000419728	0.000871777	0
RNF187	2.43437	1.72309	2.15214	2.02824	2.13159	2.19793	2.82828	1.67125	1.68505	2.18708	1.17987	1.45719			RNF187	1.05619	0.604247	0.722354	0.813013	0.318448	0.524899
RHOU	0.144227	0.383352	0.249028	0.273085	0.281852	0.189183	0.00270056	0.42825	0.178762	0.551386	0.144098	0.00422373			RHOU	0.00317671	0.171596	0.100394	0.212172	0.0550465	0.0447588
RAB4A	0.365254	0.310748	0.386971	0.37665	0.386944	0.38423	0.451312	0.283788	0.400679	0.166508	0.405387	0.30319			RAB4A	0.735891	0.512528	0.726918	0.218888	0.492429	0.691728
CCSAP	0.309727	0.283521	0.281639	0.267816	0.249559	0.274883	0.306911	0.26424	0.150954	0.567924	0.310502	0.106328			CCSAP	0.169816	0.243191	0.111803	0.331165	0.268383	0.0691728
NUP133	1.14696	0.77687	0.887294	0.812351	0.774454	0.94686	1.20477	0.681722	0.48699	1.47272	0.89132	0.394276			NUP133	0.192053	0.155853	0.092878	0.29255	0.185938	0.101725
ABCB10	0.451069	0.365201	0.424813	0.444059	0.390768	0.47693	0.399207	0.161526	0.199708	1.15688	1.96321	0.191537			ABCB10	0.0453026	0.0314854	0.0299303	0.195593	0.334389	0.0406899
TAF5L	0.517774	0.342331	0.397957	0.385735	0.378446	0.422445	0.547896	0.295054	0.304256	0.648368	0.485579	0.132037			TAF5L	0.107525	0.0656403	0.0595922	0.143967	0.114701	0.0366209
URB2	0.503892	0.297134	0.390284	0.378104	0.356209	0.399933	0.558858	0.320567	0.304075	0.744066	0.579579	0.112388			URB2	0.0841827	0.0637923	0.0515392	0.145646	0.0958955	0.0203449
GALNT2	1.82411	0.803189	1.42825	1.17774	1.23618	1.52198	1.93487	0.420464	1.23689	2.97337	1.04958	3.77803			GALNT2	0.187564	0.069268	0.0794563	0.468836	0.162524	0.325519
PGBD5	0.0400229	0.0720601	0.056851	0.0548714	0.0660014	0.0499443	0.0184274	0.0606343	0.0727687	0.11063	0.16481	0.000550921			PGBD5	0.00165741	0.00766602	0.00778457	0.0159497	0.0232889	0.00406899
COG2	0.530214	0.402774	0.468062	0.420439	0.42561	0.477876	0.58777	0.349061	0.288727	0.629261	0.528596	0.129834			COG2	0.39916	0.312185	0.188574	0.342708	0.327539	0.126139
CAPN9	0.0223552	0.0355763	0.0251121	0.0301611	0.0372497	0.0221344	0.0265291	0.0548359	0.0597678	0.0004817	0	0.00110184			CAPN9	0.0107041	0.0202602	0.0218773	0.000209864	0.00012454	0.00406899
C1ORF198	0.8394	0.809179	0.79696	0.736222	0.621915	0.778298	0.906277	1.04752	0.468572	0.423736	0.0893975	3.46235			C1ORF198	0.129831	0.157427	0.067511	0.0572928	0.0168128	0.12207
TTC13	0.223732	0.200389	0.193747	0.19096	0.200837	0.210182	0.251947	0.209569	0.163594	0.220779	0.341481	0.166378			TTC13	0.0308002	0.0318961	0.0268433	0.040084	0.0484459	0.0203449
ARV1	0.202999	0.094386	0.182063	0.155348	0.150699	0.198453	0.310882	0.0599716	0.0778245	0.228326	0.173661	0.090902			ARV1	0.393843	0.100685	0.130861	0.295698	0.197022	0.170897
FAM89A	0.022896	0.0381174	0.029995	0.0448783	0.0356918	0.0357556	0.0108023	0.0361155	0.0579621	0.127651	0.130644	0.0314025			FAM89A	0.0223751	0.0898704	0.0834828	0.290661	0.344601	0.0569658
C1ORF131	0.212374	0.13686	0.203687	0.182057	0.179875	0.195426	0.248452	0.1327	0.194291	0.418116	0.268016	0.069416			C1ORF131	0.637828	0.399523	0.474456	0.900526	0.430409	0.248208
GNPAT	0.615848	0.417477	0.520204	0.480034	0.426743	0.554495	0.747738	0.40572	0.300103	0.877979	0.796435	0.328165			GNPAT	0.266567	0.183369	0.108179	0.345016	0.288683	0.134277
EXOC8	0.398066	0.201115	0.287394	0.249465	0.240353	0.302882	0.456713	0.145456	0.22282	0.315674	0.133831	0.160685			EXOC8	0.0830087	0.0446956	0.0347621	0.0843653	0.0449588	0.0284829
SPRTN	0.354978	0.167172	0.256178	0.235656	0.222932	0.281504	0.416204	0.146947	0.198805	0.306201	0.158614	0.0872292			SPRTN	0.293017	0.129159	0.109789	0.255404	0.118935	0.0854487
EGLN1	0.594936	0.438713	0.511833	0.498203	0.465976	0.56736	0.577444	0.375899	0.386053	0.253374	0.285187	0.62199			EGLN1	0.175064	0.135456	0.123211	0.126128	0.252566	0.142414
TSNAX	0.758453	0.380993	0.573219	0.527638	0.484246	0.600088	0.942337	0.311289	0.293061	0.625407	0.424328	0.317514			TSNAX	0.752465	0.346408	0.343058	0.522981	0.539381	0.354002
DISC1	0.0164058	0.0359393	0.0287743	0.0436064	0.0443314	0.0308368	0.000794283	0.0170637	0.0306965	0.0574829	0.112588	0.0756598			DISC1	0.000483412	0.00554418	0.0166429	0.0186779	0.0748483	0.00813797
SIPA1L2	0.232566	0.219084	0.266119	0.275266	0.352527	0.229101	0.196188	0.218018	0.43932	0.404307	0.0154012	0.0190986			SIPA1L2	0.0464075	0.0687889	0.135827	0.164323	0.00448342	0.0244139
MAP10	0.0149635	0.0265007	0.0301694	0.0348851	0.0499968	0.0177832	0.0130262	0.0107684	0.0814359	0	0	0.0148749			MAP10	0.00932294	0.0111568	0.0526129	0.00104932	0	0.00406899
NTPCR	0.435925	0.219266	0.355057	0.325413	0.318393	0.394636	0.581892	0.14032	0.212528	0.434012	0.29988	0.174458			NTPCR	1.09065	0.243465	0.411106	0.541659	0.551212	0.52083
PCNX2	0.220847	0.0744197	0.137593	0.117556	0.148149	0.135833	0.199206	0.0475466	0.139398	0.211948	0.00867422	0.147096			PCNX2	0.0717521	0.0234772	0.0359701	0.112907	0.0138239	0.0284829
MAP3K21	0.154683	0.0827693	0.136198	0.116647	0.131436	0.132428	0.190151	0.071237	0.169914	0.290144	0.049744	0			MAP3K21	0.0420568	0.0197126	0.0406677	0.0856245	0.034622	0.00813797
KCNK1	0.0905023	0.223078	0.170727	0.178241	0.166703	0.122969	0.0457507	0.293563	0.198805	0.214517	0.000531074	0.0179968			KCNK1	0.0470981	0.349146	0.207633	0.249528	0.00435889	0.12207
SLC35F3	0.00162255	0.00816802	0.00261584	0.00145355	0.00113307	0.00151346	0.00047657	0.00795204	0.000361135	0.0072255	0	0			SLC35F3	0.000138118	0.00739224	0.0008053	0.012382	0.000249079	0
COA6-AS1	0.0021634	0.000181512	0.000697558	0.00127185	0.00113307	0.0011351	0.00190628	0	0.000361135	0.000160567	0.00123917	0.000550921			COA6-AS1	0.0364631	0.00773447	0.0171797	0.0140609	0.0203	0.0447588
COA6	0.212915	0.169169	0.212058	0.216942	0.181858	0.20148	0.274345	0.186707	0.167567	0.404468	0.416362	0.106879			COA6	1.09113	0.796993	0.642093	1.53683	1.22036	0.972488
TARBP1	0.258887	0.23651	0.290359	0.294888	0.303238	0.273748	0.288642	0.182069	0.226251	0.740213	0.673402	0.198515			TARBP1	0.0812823	0.0761811	0.0722086	0.303673	0.573131	0.0854487
IRF2BP2	2.05523	2.18594	2.13523	2.19595	1.75357	2.20266	1.72963	2.19642	1.12331	0.941242	1.97259	1.19164			IRF2BP2	0.648394	0.941962	0.449894	0.459602	1.10803	0.769038
LINC01132	0.00739162	0.00962011	0.00871948	0.0105382	0.00849804	0.00926996	0.00492456	0.0149101	0.00379192	0.0028902	0.00035405	0.000367281			LINC01132	0.00200271	0.00506505	0.0032212	0.00251837	0.000871777	0
TOMM20	3.61162	2.99839	2.85964	2.94834	2.45041	3.23238	3.61558	3.00952	1.29593	2.18515	3.26752	1.48565			TOMM20	6.01185	5.11741	2.57548	3.56916	5.43752	2.76691
RBM34	0.479734	0.532736	0.469631	0.478762	0.403515	0.547874	0.560287	0.546206	0.308951	0.749044	0.511425	0.207146			RBM34	0.0459241	0.0563316	0.0261723	0.0623296	0.042468	0.0244139
ARID4B	0.962173	0.911733	0.73139	0.676081	0.622764	0.702247	0.802385	1.0563	0.450335	0.788864	0.286426	0.271053			ARID4B	1.08243	2.09604	0.569347	1.38363	0.579109	0.427243
GGPS1	0.760436	0.768883	0.654659	0.64265	0.51399	0.723435	0.857826	0.884002	0.226612	0.349233	0.302535	0.21743			GGPS1	0.602469	0.949629	0.238235	0.311858	0.319693	0.260415
TBCE	0.160993	0.123791	0.113179	0.123006	0.138376	0.125996	0.138046	0.123091	0.132356	0.0814073	0.0520453	0.0273624			TBCE	0.119334	0.207599	0.0820064	0.0854146	0.0931556	0.0325519
B3GALNT2	0.664164	0.533281	0.533458	0.530363	0.465126	0.5649	0.6475	0.617774	0.346689	0.641946	0.652513	0.23708			B3GALNT2	0.214842	0.2948	0.128043	0.35488	0.377479	0.105794
GNG4	0.0351553	0.0642551	0.044295	0.0550531	0.0502801	0.0535388	0.00349485	0.0392632	0.0319604	0.14178	0.198091	0.000367281			GNG4	0.00400541	0.0337442	0.0186561	0.132214	0.210347	0.012207
LYST	0.214898	0.186594	0.148406	0.20495	0.175201	0.220587	0.13058	0.0969155	0.153482	0.119462	0.810774	0.267013			LYST	0.0584238	0.0535937	0.0330173	0.0814272	0.979628	0.236001
GPR137B	0.314234	0.190043	0.2499	0.22312	0.224348	0.264099	0.411439	0.233757	0.203861	0.0614971	0.00991339	0.14783			GPR137B	0.136667	0.0939772	0.0642898	0.0321092	0.00921593	0.0691728
ERO1B	0.106908	0.04683	0.0866716	0.0554165	0.0601944	0.0944023	0.153138	0.0543389	0.0169733	0.0717733	0.0366441	0.0424209			ERO1B	0.0666418	0.0356607	0.0114084	0.0543547	0.0703649	0.0406899
EDARADD	0.199033	0.333074	0.186074	0.202043	0.112032	0.182372	0.143448	0.497168	0.0193207	0.0292231	0.000708099	0			EDARADD	0.0353581	0.146955	0.00442915	0.0121721	0.00448342	0.0244139
LGALS8	0.631173	0.842395	0.639138	0.670994	0.486938	0.590061	0.54742	1.1489	0.343981	0.341686	0.0228362	0.334409			LGALS8	0.19081	0.583918	0.146162	0.1702	0.0166883	0.268553
LGALS8-AS1	0.00630992	0.00617139	0.00592925	0.00726774	0.00538209	0.00454039	0.00460684	0.0071237	0.0093895	0.00112397	0	0.000918202			LGALS8-AS1	0.0101517	0.0131418	0.00550288	0.000629592	0	0.0203449
HEATR1	1.40892	0.962193	0.994544	0.928635	0.954471	1.04486	1.1676	1.14377	0.608332	2.0954	1.13561	0.492156			HEATR1	0.272023	0.266326	0.139048	0.553201	0.3583	0.0895177
ACTN2	0.0351553	0.00344872	0.0142999	0.0123552	0.0109058	0.0160805	0.050993	0	0	0.00160567	0.343251	0			ACTN2	0.0918483	0.00109515	0.00107373	0.00335782	0.000747237	0
MTR	0.845169	0.554155	0.647334	0.637199	0.635087	0.703004	0.742178	0.60568	0.45196	1.09956	0.54559	0.400703			MTR	0.245919	0.258112	0.149652	0.476391	0.391054	0.0935867
RYR2	0.0230763	0.00326721	0.00732436	0.00599588	0.00821477	0.0145671	0.0147737	0.000165667	0.000541702	0.000321133	0.00761207	0			RYR2	0.00600812	0.000136893	0.000939517	0.000419728	0.00460796	0
LINC01139	0.0602147	0.00762349	0.0422023	0.0274357	0.0189789	0.0382149	0.106116	0	0.00198624	0	0	0.000918202			LINC01139	0.0392254	0.000479126	0.000536867	0.000629592	0.000249079	0
CHRM3	0.0281242	0.00344872	0.0118585	0.00999314	0.0134552	0.0145671	0.0244639	0.00149101	0.00848667	0.000321133	0.000885124	0.00385645			CHRM3	0.0210629	0.000273787	0.000536867	0.000419728	0.000622698	0
CHRM3-AS2	0.000721134	0.00217814	0.000523169	0.000363387	0.00184124	0.0011351	0.000158857	0	0	0.00272963	0.0123917	0			CHRM3-AS2	0.00883953	6.84466e-05	0.000268433	0.0075551	0.0185564	0
FMN2	0.0171269	0.0203293	0.034006	0.0129002	0.0169961	0.0365123	0.0233519	0	0.000361135	0.004817	0	0.644578			FMN2	0.0168504	0.000273787	0.00040265	0.00125918	0.00012454	0.0773107
GREM2	0.135032	0.0235965	0.100448	0.05687	0.0678427	0.112185	0.233996	0	0	0	0	0.769453			GREM2	0.059805	0.00116359	0.00040265	0.000839456	0.000249079	0.0691728
FH	1.13579	1.32376	1.14068	1.19082	0.930677	1.18069	1.27403	1.54584	0.479948	1.27811	1.58419	0.567081			FH	0.615383	0.741003	0.265346	0.720043	0.575871	0.248208
KMO	0.0567893	0.0519123	0.0392377	0.038519	0.0293182	0.0503227	0.0630661	0.0661013	0.00433362	0.000160567	0.00495669	0.000734561			KMO	0.0411591	0.107324	0.0048318	0.00209864	0.00485704	0.0284829
OPN3	0.142604	0.329262	0.204733	0.232931	0.176759	0.192021	0.0557587	0.469005	0.19736	0.183046	0.190125	0.110368			OPN3	0.0168504	0.211295	0.0559684	0.0935993	0.110218	0.0691728
CHML	0.614046	0.517853	0.488465	0.485667	0.469658	0.532172	0.616523	0.483749	0.417472	0.323221	0.410343	0.204575			CHML	0.241637	0.329844	0.234074	0.217839	0.392549	0.105794
EXO1	0.491633	0.492622	0.421325	0.433521	0.410738	0.444769	0.428277	0.660185	0.186707	0.698305	0.439907	0.0141403			EXO1	0.110356	0.186654	0.0661688	0.18447	0.11221	0.0366209
CEP170	0.518315	0.734577	0.507299	0.551803	0.382978	0.528577	0.214774	0.856335	0.217945	0.565516	0.758905	1.01388			CEP170	0.110978	0.601235	0.0853618	0.359077	0.719216	0.451657
SDCCAG8	0.231304	0.29296	0.213278	0.215852	0.170952	0.21756	0.186815	0.353037	0.0785468	0.138409	0.12852	0.155176			SDCCAG8	0.297782	0.805001	0.166697	0.297797	0.298272	0.301105
AKT3	0.0484963	0.038662	0.0723717	0.0481488	0.0807314	0.0673491	0.0390787	0.0115967	0.0855889	0.0629422	0.0178795	0.689569			AKT3	0.00062153	0.00157427	0.00040265	0.0268626	0.00697422	0.150552
ZBTB18	0.09537	0.225437	0.124689	0.128276	0.0730831	0.108023	0.0149325	0.276665	0.013362	0.358867	0.118253	0.137363			ZBTB18	0.00227894	0.0719374	0.00187903	0.0610704	0.0256552	0.0244139
CATSPERE	0	0.00145209	0.0017439	0.000908467	0.00113307	0.000756732	0.000158857	0.000331335	0.000902837	0.0004817	0.000177025	0.00202004			CATSPERE	0.00310765	0.0010267	0.000939517	0.00125918	0.00273987	0.00406899
DESI2	0.795771	0.922623	0.692327	0.719869	0.621915	0.737624	0.623512	1.15321	0.322313	1.21854	0.582589	0.570754			DESI2	0.521463	1.17886	0.358359	0.970621	0.526553	0.528968
COX20	0.42619	0.346143	0.441031	0.420257	0.379721	0.416581	0.528357	0.322389	0.312923	0.417955	0.346438	0.398316			COX20	1.96983	1.60281	1.64066	1.3234	0.6694	2.45767
HNRNPU	9.93308	11.0325	9.34781	9.8049	9.40464	9.73516	8.80971	11.7102	7.10226	11.7276	11.2747	3.30589			HNRNPU	3.89174	5.91269	3.35153	8.03296	5.05344	1.57063
EFCAB2	0.0284848	0.0566316	0.0422023	0.0508742	0.0474474	0.0482416	0.0201748	0.0455586	0.057601	0.00642267	0.186407	0.0475628			EFCAB2	0.042264	0.127858	0.109252	0.013851	0.237871	0.130208
SMYD3	0.165681	0.166628	0.187992	0.172609	0.183274	0.185021	0.160763	0.119115	0.145176	0.376047	0.186761	0.250118			SMYD3	0.231278	0.195278	0.181595	0.434838	0.257797	0.423175
TFB2M	0.302155	0.474108	0.351221	0.376469	0.263581	0.319908	0.271327	0.608662	0.132898	0.337672	0.310679	0.10394			TFB2M	0.153932	0.381453	0.0852276	0.161805	0.163645	0.0976557
CNST	0.392117	0.557785	0.389935	0.406085	0.316552	0.383474	0.294044	0.758591	0.185082	0.443967	0.193134	0.326696			CNST	0.104003	0.312459	0.0633503	0.156768	0.0945255	0.105794
SCCPDH	0.523724	0.480824	0.582287	0.593956	0.627863	0.593467	0.541383	0.266393	1.11464	0.972874	1.32344	0.40658			SCCPDH	0.514834	0.297469	0.509487	0.813642	1.07565	0.288898
AHCTF1	1.89027	2.78638	1.65304	1.93431	1.46605	1.76262	1.13106	3.70283	0.842347	1.58511	1.20023	0.403091			AHCTF1	0.426162	1.72711	0.299169	0.742079	0.654331	0.28076
ZNF695	0.133049	0.235057	0.14422	0.149715	0.101127	0.133185	0.077522	0.297539	0.0498366	0.0826919	0.0796612	0.00238732			ZNF695	0.129416	0.528682	0.10375	0.164533	0.128649	0.118001
ZNF670	0.0742768	0.173888	0.100274	0.109925	0.0747827	0.0991318	0.0494044	0.236242	0.0431556	0.11898	0.0780679	0.0139567			ZNF670	0.032803	0.179741	0.0295277	0.0682058	0.0606508	0.0162759
ZNF669	0.192362	0.372462	0.197932	0.230206	0.148574	0.188994	0.0861003	0.539745	0.0919088	0.164581	0.0893975	0.0269951			ZNF669	0.0877047	0.452022	0.0720744	0.12403	0.0683722	0.0488278
ZNF124	0.0964517	0.269	0.136373	0.164069	0.102401	0.130536	0.0359016	0.443823	0.0718658	0.159282	0.085857	0.0130385			ZNF124	0.0276926	0.381385	0.0751614	0.167891	0.126532	0.0732417
ZNF496	0.768188	1.52924	0.826258	0.997315	0.708028	0.880268	0.361399	1.87917	0.409166	0.3457	0.480799	0.204943			ZNF496	0.0444048	0.31417	0.0488549	0.0635888	0.127529	0.118001
NLRP3	0.0118987	0.0250486	0.0125561	0.0165341	0.0137385	0.0236479	0.000635426	0.000497002	0	0.00208737	0.11719	0.00495829			NLRP3	6.90588e-05	6.84466e-05	0.000268433	0.00104932	0.0657569	0
TRIM58	0.0106367	0.00145209	0.00592925	0.00199863	0.00184124	0.00624304	0.0101668	0.000165667	0	0.0019268	0.00035405	0.0148749			TRIM58	0.00421259	0.000547573	0.00107373	0.000839456	0.000871777	0.00406899
SH3BP5L	0.61657	0.941319	0.629372	0.728046	0.541467	0.648708	0.548055	1.1489	0.287644	0.472066	0.306607	0.458183			SH3BP5L	0.0423331	0.14408	0.0306014	0.0646381	0.0455815	0.0813797
ZNF672	0.507678	0.801011	0.533109	0.593047	0.450396	0.536523	0.368389	0.972137	0.37233	0.565998	0.378833	0.168398			ZNF672	0.085633	0.224847	0.0850934	0.126758	0.0821961	0.12207
ZNF692	0.150717	0.200389	0.206303	0.166976	0.163162	0.178021	0.200795	0.224811	0.0888392	0.292231	0.382197	0.0477465			ZNF692	0.0653297	0.132718	0.0476469	0.149633	0.151191	0.0610348
PGBD2	0.0676063	0.12724	0.0840558	0.0975694	0.089371	0.0720787	0.0427324	0.170803	0.093895	0.0420685	0.0539926	0.0337898			PGBD2	0.0249993	0.115606	0.0442915	0.0237146	0.0247834	0.0162759
FAM110C	0.143686	0.190769	0.163577	0.171519	0.170244	0.140185	0.0949963	0.189192	0.345787	0.322257	0	0			FAM110C	0.0341151	0.0975364	0.0520761	0.1085	0.00174355	0.0244139
SH3YL1	0.509121	0.510955	0.45132	0.450236	0.41867	0.479011	0.550438	0.629868	0.40736	0.311499	0.064083	0.130568			SH3YL1	0.824217	1.07845	0.514855	0.46212	0.107229	0.256346
ACP1	0.729788	0.936237	0.911186	0.925728	0.912264	0.81727	0.691979	0.950931	0.938589	1.597	0.992578	0.403091			ACP1	1.67633	3.284	2.59736	3.82435	1.49211	2.36408
ALKAL2	0.000721134	0.000181512	0.00017439	0.00054508	0.000566536	0	0	0	0.000361135	0.00658324	0.000708099	0.00018364			ALKAL2	0.000138118	0.000342233	0.000268433	0.0151102	0.000622698	0
TMEM18	0.252577	0.369921	0.407723	0.385553	0.400682	0.299666	0.255283	0.373746	0.437515	0.909932	0.313157	0.136628			TMEM18	0.479199	0.787684	1.25224	1.69486	0.634654	0.463864
SNTG2	0.000901417	0.0016336	0.00122073	0.00127185	0.00184124	0.000378366	0	0	0	0.0208737	0	0.00275461			SNTG2	0.000138118	6.84466e-05	0.000268433	0.0428122	0.000498158	0
TPO	0.0353356	0.0364838	0.0265072	0.0274357	0.023228	0.0308368	0.0196982	0.0452272	0.00794496	0.0149327	0	0			TPO	0.000138118	0.000342233	0.000134217	0.0209864	0.000373619	0
PXDN	1.9476	2.60977	1.8201	1.80095	1.43305	1.86686	1.19508	3.53932	0.893267	1.51414	0	12.5496			PXDN	0.121129	0.527655	0.0905963	0.320462	0.00485704	1.05387
MYT1L	0.00180283	0.000907558	0.0017439	0.00145355	0.00254941	0.00283774	0	0.00182234	0.000180567	0.0216765	0.00336347	0.00110184			MYT1L	0.000552471	0.000958253	0.000536867	0.0159497	0.000747237	0
EIPR1	0.323248	0.418203	0.393597	0.384282	0.36754	0.35888	0.295473	0.481761	0.399234	0.709544	0.52895	0.144158			EIPR1	0.192881	0.364752	0.255012	0.483107	0.322682	0.203449
TRAPPC12	0.376612	0.531829	0.419581	0.441878	0.434108	0.411094	0.287689	0.490707	0.376122	0.788704	0.384852	0.334042			TRAPPC12	0.0949559	0.211911	0.11046	0.311438	0.119807	0.138346
ADI1	0.987773	1.17747	1.29153	1.30656	1.45741	1.14229	1.21351	1.1557	2.05955	1.07323	1.39035	1.20046			ADI1	1.4742	1.55374	2.15203	1.03085	0.732915	1.81477
RNASEH1	0.663083	0.794295	0.717613	0.689345	0.755051	0.659302	0.337888	0.798186	0.657085	2.24938	1.0772	0.547983			RNASEH1	0.560343	1.12191	0.932269	2.28227	0.684345	0.679521
RNASEH1-AS1	0.0737359	0.114534	0.0882411	0.0992046	0.0776154	0.0847539	0.0557587	0.158378	0.0747549	0.152378	0.197206	0.0352589			RNASEH1-AS1	0.122234	0.322315	0.140256	0.266107	0.238369	0.126139
RPS7	4.12795	5.15239	5.51019	5.46407	5.36439	4.98535	4.44989	4.73461	5.86916	15.0859	11.2584	2.32709			RPS7	27.227	29.2125	36.4652	57.0981	41.8478	30.6435
COLEC11	0.00721134	0.007805	0.00645241	0.00526911	0.00254941	0.0054863	0.0047657	0.00878038	0	0.0024085	0.000885124	0.00018364			COLEC11	0.00290047	0.00533884	0.00040265	0.00314796	0	0.00406899
SOX11	0.515611	1.80168	0.669656	0.907559	0.458611	0.71076	0	2.70817	0.00288908	0.0199103	0	0.0293825			SOX11	0.0038673	1.05298	0.0183877	0.043232	0.00734783	0.301105
CMPK2	0.0218143	0.031946	0.0350523	0.0247103	0.034842	0.0179724	0.00222399	0.0245188	0.0390026	0.355816	0.00584182	0.00330553			CMPK2	0.000483412	0.0080767	0.00295277	0.0938092	0.00199263	0.00406899
RSAD2	0.00721134	0.00381174	0.00523169	0.00363387	0.00495719	0.00208101	0.000635426	0.000994005	0.0077644	0.0600519	0.000177025	0.000918202			RSAD2	0.000552471	0.00328544	0.00174482	0.0415531	0.000747237	0
RNF144A	0.166582	0.39624	0.204036	0.223483	0.165428	0.196939	0.0370136	0.557802	0.032141	0.463877	0.00389455	0.00422373			RNF144A	0.00759647	0.0963729	0.0072477	0.087933	0.00336257	0.0325519
LINC01814	0.0571499	0.024141	0.0357499	0.0339767	0.040224	0.0595926	0.0524227	0.0261755	0.0310576	0.0173412	0.00885124	0.0128548			LINC01814	0.0239634	0.0159481	0.00268433	0.00146905	0.00249079	0.00406899
ID2	0.361829	1.02699	0.660762	0.779646	0.586365	0.53482	0.164099	1.1774	0.341453	0.063745	0.0187646	0.603442			ID2	0.136667	1.82759	0.747453	0.112067	0.0293913	1.07421
KIDINS220	0.978218	1.2822	0.962282	1.02203	0.994554	0.979211	0.72248	1.42855	1.01696	0.74503	0.354758	1.19789			KIDINS220	0.256899	0.737512	0.282123	0.334523	0.200509	0.374347
MBOAT2	0.544276	0.656346	0.465097	0.488937	0.384819	0.461228	0.433837	0.814256	0.247558	0.259476	0.000177025	0.275828			MBOAT2	0.142676	0.414034	0.0926095	0.122141	0.00410981	0.187173
ASAP2	0.750881	1.33556	0.89706	1.03838	0.829125	0.838459	0.454965	1.65402	0.929922	0.0947344	0.0251375	0.796448			ASAP2	0.165258	0.771736	0.275144	0.0533054	0.026776	0.337726
ITGB1BP1	0.4197	0.525839	0.530493	0.572879	0.523196	0.461606	0.410486	0.574369	0.568787	0.959547	0.402377	0.48481			ITGB1BP1	0.731195	1.03861	1.03401	1.40126	0.392922	1.49332
CPSF3	0.630451	0.968364	0.749701	0.77783	0.719784	0.705463	0.499604	1.12571	0.584858	1.07564	1.0995	0.209166			CPSF3	0.201721	0.499387	0.256085	0.471774	0.427544	0.142414
IAH1	0.253298	0.301672	0.315994	0.307062	0.343179	0.248397	0.262908	0.294722	0.373955	0.434654	0.000708099	0.260586			IAH1	0.795558	0.817937	1.07118	0.874923	0.0388563	1.02945
ADAM17	0.348849	0.504239	0.339362	0.413716	0.355926	0.342421	0.206355	0.602367	0.390748	0.244543	0.309616	0.307781			ADAM17	0.075136	0.279057	0.134485	0.165792	0.19204	0.138346
YWHAQ	4.80618	8.58659	5.94285	6.41123	5.81691	5.48517	3.27674	10.0643	5.35635	7.22839	4.40225	3.42912			YWHAQ	1.50894	5.28702	2.33457	3.12655	1.6646	2.75877
TAF1B	0.142424	0.206197	0.161834	0.158982	0.179733	0.134887	0.0878477	0.232597	0.179845	0.270394	0.152595	0.114775			TAF1B	0.113533	0.358523	0.251254	0.421197	0.24335	0.183104
GRHL1	0.481537	0.807182	0.553513	0.575241	0.442323	0.499443	0.392535	1.19281	0.261281	0.0423896	0.0035405	0.0018364			GRHL1	0.0854949	0.34456	0.0765035	0.0316894	0.00572882	0.0488278
KLF11	0.260149	0.460858	0.298555	0.323233	0.235254	0.263532	0.137411	0.56592	0.164677	0.0622999	0.00477967	0.0767617			KLF11	0.0338388	0.145654	0.0422783	0.0180483	0.00398527	0.0447588
CYS1	0.02542	0.00562686	0.0186597	0.018351	0.0147299	0.024783	0.0484513	0.00132534	0.00487532	0.0004817	0.00035405	0.00918202			CYS1	0.0154692	0.00157427	0.00281855	0	0.00012454	0.00406899
RRM2	2.67	3.06101	3.03717	3.16946	3.53391	2.68337	2.68325	3.17369	2.47955	5.32455	2.7361	0.132588			RRM2	0.98395	1.10774	1.34431	1.90787	0.873022	0.419106
HPCAL1	0.456117	0.872345	0.64559	0.753846	0.688908	0.605574	0.317872	0.986881	0.727867	0.633275	0.74315	0.580303			HPCAL1	0.104141	0.338742	0.259038	0.244282	0.272991	0.48014
ODC1	1.05826	1.52452	1.49068	1.55802	1.64989	1.33771	0.669422	0.896924	1.47072	4.99651	7.09622	1.026			ODC1	0.401646	0.6191	0.854558	2.5702	2.14382	1.02945
NOL10	0.463689	0.501698	0.444345	0.48821	0.511723	0.483362	0.395871	0.518373	0.483198	0.837034	0.718898	0.215777			NOL10	0.210215	0.319577	0.275815	0.565163	0.355685	0.0976557
RN7SL832P	0.00252397	0.0030857	0.00558047	0.0083579	0.00566536	0.00510794	0.00349485	0.00331335	0.0142648	0.00449587	0.0021243	0.00146912			RN7SL832P	0.00566283	0.0118413	0.024159	0.0207765	0.0119558	0.00813797
ATP6V1C2	0.0174875	0.0192402	0.0184853	0.0223483	0.0225198	0.0228911	0.0189039	0.0243531	0.00866723	0.00561983	0.0138079	0.00348917			ATP6V1C2	0.0144333	0.0151267	0.00858987	0.00293809	0.00709876	0.00406899
PDIA6	2.14627	2.96372	2.88371	3.06935	3.31409	2.72707	1.78793	2.49827	3.31883	2.72417	5.56123	3.90989			PDIA6	1.16447	2.0315	2.9219	2.53809	4.17917	2.26642
KCNF1	0.21616	0.0635291	0.145964	0.122825	0.112457	0.168751	0.187292	0.0354528	0.0485726	0	0	0.000918202			KCNF1	0.101102	0.0190966	0.0245617	0.00188878	0.000996317	0
C2ORF50	0.0137015	0.00199663	0.00488291	0.00290709	0.00594863	0.00416202	0.00826054	0.000828337	0.000541702	0.0024085	0.00035405	0			C2ORF50	0.0125687	0.00191651	0.00375807	0.00356769	0.000373619	0.00813797
SLC66A3	0.449086	0.229612	0.367264	0.314511	0.34672	0.392744	0.588087	0.230609	0.358426	0.126848	0.035759	0.229367			SLC66A3	0.405514	0.155374	0.249106	0.113327	0.0546729	0.211587
ROCK2	0.753585	0.780318	0.689885	0.704607	0.743295	0.660816	0.492297	0.860808	0.841986	0.53549	0.351217	1.00011			ROCK2	0.317464	0.691106	0.497273	0.495699	0.425178	0.394692
E2F6	0.270786	0.317645	0.34564	0.374288	0.420511	0.293044	0.264973	0.268713	0.41693	0.395476	0.362901	0.113122			E2F6	0.151101	0.178919	0.246288	0.202099	0.168378	0.0813797
GREB1	4.44813	1.94236	3.81617	3.67566	5.15972	3.54831	4.13599	1.35748	2.78182	0.0411051	0.0267307	0.00661105			GREB1	0.553299	0.145381	0.934954	0.03085	0.0184319	0.0773107
LPIN1	0.21634	0.371373	0.284778	0.306335	0.299981	0.237425	0.128833	0.415991	0.322493	0.429195	0.147462	0.545595			LPIN1	0.0301787	0.204655	0.108179	0.184051	0.108972	0.227863
TRIB2	0.0677866	0.0994683	0.111086	0.0852142	0.148007	0.0684842	0.00095314	0.107187	0.731117	0.607584	0.00442562	0.244425			TRIB2	0.00131212	0.0282	0.0279171	0.117314	0.00485704	0.0732417
LRATD1	0.0504794	0.180786	0.127479	0.140449	0.158772	0.0919429	0	0.165336	0.230043	0	0	0.145443			LRATD1	0.000759647	0.0480495	0.0519419	0.000419728	0.000747237	0.0854487
NBAS	0.608457	0.649267	0.497185	0.496568	0.46201	0.503794	0.383162	0.751468	0.325563	0.721747	0.264829	0.582324			NBAS	0.169194	0.398975	0.125493	0.368101	0.230025	0.231932
DDX1	1.31571	1.7053	1.4844	1.47353	1.45755	1.39409	1.1309	1.68865	1.43425	2.17889	2.09473	1.05354			DDX1	0.701016	1.65935	1.06769	1.67828	1.08798	1.14745
MYCNOS	0.000360567	0.00145209	0.000871948	0.000908467	0.00155797	0	0.000158857	0.00347902	0.000180567	0.000321133	0	0			MYCNOS	0.00124306	0.0175908	0.00187903	0.00440714	0	0.00406899
MYCN	0.0288454	0.124517	0.0558047	0.0606856	0.0308762	0.0399176	0.00333599	0.176933	0.00379192	0.0303471	0	0			MYCN	0.000966824	0.0459961	0.00187903	0.0111228	0.000249079	0.00813797
SMC6	0.398607	0.462128	0.412431	0.405358	0.428726	0.37042	0.29309	0.504292	0.433181	0.777303	0.291206	0.272339			SMC6	0.230587	0.46441	0.311785	0.618889	0.258046	0.227863
GEN1	0.332623	0.280072	0.297857	0.282897	0.303522	0.279423	0.326768	0.309467	0.317076	0.380061	0.184283	0.0637232			GEN1	0.0971658	0.126147	0.131801	0.177965	0.0930311	0.0284829
KCNS3	0.0881586	0.134319	0.10847	0.104292	0.0920621	0.0959157	0.0921368	0.214539	0.0673516	0.0091523	0.00035405	0.0200168			KCNS3	0.0352891	0.0750859	0.0390571	0.00461701	0.000622698	0.0366209
RDH14	0.179562	0.331803	0.262282	0.287076	0.240353	0.252938	0.190469	0.36248	0.202777	0.240208	0.223582	0.172989			RDH14	0.278238	0.637649	0.306954	0.380273	0.285445	0.349933
LINC01376	0.00468737	0.00290419	0.00540608	0.00181693	0.00311595	0.00132428	0.00190628	0.00298201	0.00577816	0.000321133	0	0.00128548			LINC01376	0.00435071	0.00280631	0.00751614	0.000419728	0.000871777	0.012207
TTC32	0.0293862	0.0303124	0.036273	0.0297977	0.0298848	0.0279991	0.0236696	0.0279978	0.02546	0.0478489	0.0221281	0.00991658			TTC32	0.0796249	0.0883646	0.081738	0.146905	0.115822	0.0895177
WDR35	0.150176	0.0644366	0.0966118	0.0806719	0.0855469	0.10197	0.171724	0.0485406	0.046767	0.113681	0.0274388	0.112572			WDR35	0.0471672	0.0162903	0.017314	0.0379854	0.0150693	0.0325519
MATN3	0.379497	0.0520938	0.261584	0.192232	0.160755	0.315746	0.686896	0.00397602	0.168289	0	0	0.0558267			MATN3	0.113049	0.00171117	0.00912674	0.00125918	0.000747237	0.00406899
LAPTM4A	1.08675	1.66301	1.61171	1.54458	1.45189	1.42133	1.2483	2.01187	2.47775	0.443004	0.442562	2.99885			LAPTM4A	1.05563	1.81342	1.25224	0.379644	0.265518	2.24201
SDC1	1.7199	4.0321	2.243	2.69379	1.72213	2.25809	1.13408	5.44201	2.03427	0.0868666	0.107454	0.13571			SDC1	0.120646	0.837581	0.162805	0.0295908	0.0347465	0.36214
PUM2	1.39972	1.79696	1.45476	1.55929	1.48602	1.37649	1.03717	2.07349	1.45122	2.04867	1.39212	0.666798			PUM2	0.141985	0.404177	0.215686	0.38552	0.322059	0.174966
RHOB	4.69062	7.63528	5.77073	6.29113	4.96824	5.48441	4.39175	7.79631	2.84285	0.0306682	0.0208889	2.77572			RHOB	0.596461	1.78139	0.715778	0.0302204	0.0201754	0.492347
HS1BP3	0.339113	0.408401	0.357324	0.354666	0.322076	0.358502	0.422876	0.545709	0.334411	0.182083	0.0878043	0.377381			HS1BP3	0.0746526	0.130049	0.0715375	0.0784891	0.0399772	0.166828
LDAH	0.225895	0.209101	0.224963	0.187871	0.20027	0.205074	0.204448	0.193665	0.155288	0.552831	0.304483	0.0999003			LDAH	0.0554543	0.0688573	0.0633503	0.180063	0.116071	0.0244139
KLHL29	0.00594936	0.00744197	0.0181365	0.0105382	0.0222365	0.00813487	0.00047657	0.000497002	0.0577816	0.0449587	0	0.122304			KLHL29	0.000207177	0.000136893	0.00429493	0.00650578	0.00012454	0.00406899
ATAD2B	0.293502	0.360845	0.304659	0.301248	0.356351	0.280558	0.201907	0.347239	0.370885	0.355976	0.158083	0.0664778			ATAD2B	0.115397	0.303903	0.208975	0.242183	0.134378	0.0651038
UBXN2A	0.257265	0.402048	0.310239	0.309606	0.338788	0.304774	0.186498	0.423777	0.420361	0.421006	0.269609	0.244425			UBXN2A	0.175271	0.428887	0.288834	0.334313	0.228655	0.219725
MFSD2B	0.00180283	0.00199663	0.00209268	0.00181693	0.00141634	0.000378366	0.001112	0.00115967	0.00325021	0.00465643	0.00849719	0.00293825			MFSD2B	0.000414353	0.00212185	0.00147638	0.00335782	0.00224171	0.00406899
WDCP	0.103483	0.0965642	0.0913801	0.0968426	0.0991438	0.0976184	0.0838763	0.0949275	0.103826	0.44188	0.223936	0.0844746			WDCP	0.0232038	0.0286107	0.0308698	0.147324	0.0858078	0.0284829
FKBP1B	0.00450709	0.00653442	0.00924265	0.00472403	0.00637353	0.00699977	0.00571884	0.00231934	0.00631986	0.0219976	0.0014162	0.0176295			FKBP1B	0.0113947	0.0156743	0.0233537	0.0742918	0.00149447	0.0976557
SF3B6	0.396263	0.522753	0.512531	0.563976	0.565544	0.4862	0.388087	0.501475	0.643181	0.710187	0.952039	0.322656			SF3B6	2.2739	2.78489	3.59996	3.18112	3.93881	3.02733
FAM228B	0.0394821	0.0215999	0.0263328	0.029616	0.0271937	0.0380258	0.0355839	0.010437	0.0279879	0.0186257	0.0323955	0.0363608			FAM228B	0.058631	0.0164272	0.0248301	0.0235048	0.185689	0.0651038
TP53I3	2.53443	0.425463	1.58381	1.18846	1.05135	1.95521	4.22876	0.0962528	0.142107	0.0537898	0.0014162	0.332573			TP53I3	8.11517	0.311158	0.3342	0.155929	0.0344975	1.21663
PFN4	0.00775219	0.00145209	0.00732436	0.00417895	0.00410738	0.00567549	0.0150914	0.000331335	0.00415305	0.00128453	0.00106215	0.00257096			PFN4	0.0406757	0.00335388	0.0131532	0.00398741	0.00211717	0
FAM228A	0	0.00145209	0.000871948	0.000181693	0.000283268	0.000945915	0.000158857	0.000828337	0	0	0.00300942	0.00128548			FAM228A	0.000138118	0.000136893	0.00040265	0.00104932	0.0196773	0
ITSN2	0.387069	0.371917	0.386099	0.406085	0.458327	0.340908	0.364576	0.34376	0.504144	0.692043	0.220396	0.320269			ITSN2	0.161874	0.232719	0.217699	0.411963	0.205864	0.187173
NCOA1	0.635139	0.421651	0.46998	0.456777	0.529003	0.478633	0.503893	0.369935	0.698435	0.393067	0.127812	0.323023			NCOA1	0.158007	0.190419	0.179045	0.176915	0.0707385	0.113932
PTRHD1	0.237794	0.210009	0.219208	0.248557	0.230014	0.251802	0.243051	0.205096	0.277893	0.327717	0.306253	0.156829			PTRHD1	1.07186	0.982483	0.906902	0.941869	0.684096	1.34683
CENPO	0.601786	0.697367	0.603562	0.599952	0.65534	0.575873	0.516919	0.727777	0.553439	0.952642	0.594803	0.140118			CENPO	0.0886716	0.169885	0.125761	0.21574	0.0818225	0.0528968
ADCY3	0.253659	0.155555	0.23438	0.222393	0.312161	0.22683	0.233043	0.104205	0.397068	0.427429	0.0770058	0.39299			ADCY3	0.0209248	0.0138947	0.0424125	0.0839456	0.0214208	0.0203449
DNAJC27	0.0367778	0.0363023	0.0493523	0.0392458	0.04334	0.0437013	0.0548055	0.0341275	0.0474892	0.0725762	0.0341658	0.0381972			DNAJC27	0.0283141	0.0401782	0.0472443	0.0673663	0.0468269	0.0528968
DNAJC27-AS1	0.00883389	0.00980163	0.0106378	0.00872128	0.0109058	0.0077565	0.00778397	0.0122594	0.00631986	0.00610154	0.00106215	0.00128548			DNAJC27-AS1	0.0416425	0.0377825	0.038386	0.0243442	0.00971409	0.0366209
EFR3B	0.102401	0.318553	0.178226	0.202952	0.238512	0.138104	0.0263702	0.414831	0.380997	0.0386966	0.00619587	0.00312189			EFR3B	0.00421259	0.071869	0.0555657	0.0113327	0.00311349	0.0203449
DNMT3A	0.342899	0.705717	0.45725	0.480216	0.551381	0.387068	0.077522	0.721979	0.82736	1.16379	0.331213	0.147647			DNMT3A	0.0185768	0.249351	0.192198	0.433369	0.153308	0.12207
DTNB	0.194346	0.218177	0.181365	0.181693	0.162313	0.185588	0.150914	0.248833	0.14626	0.103726	0.0559398	0.039299			DTNB	0.0646391	0.142301	0.0732823	0.0646381	0.050314	0.0528968
ASXL2	0.662542	0.491352	0.529621	0.528728	0.54699	0.485443	0.458778	0.556146	0.54116	0.511244	0.332807	0.484627			ASXL2	0.124997	0.208899	0.153275	0.18447	0.197644	0.15869
KIF3C	0.140982	0.35903	0.237344	0.260003	0.264572	0.199588	0.0381256	0.391638	0.540619	0.195731	0.050098	0.399969			KIF3C	0.00490318	0.0624918	0.0328831	0.026233	0.0161901	0.0610348
RAB10	1.71089	2.20718	1.99449	2.07203	1.99449	1.82599	1.58174	2.49197	2.18685	1.73797	1.57092	1.80702			RAB10	0.950319	1.90213	1.52	1.0575	0.837653	1.42821
GAREM2	0.0102762	0.0114352	0.0272048	0.0132636	0.0220949	0.0166481	0.00428913	0.0112654	0.013362	0.190432	0.000531074	0.112572			GAREM2	0.00062153	0.00191651	0.00147638	0.0491082	0.000747237	0.0162759
HADHA	2.51099	2.68982	2.38094	2.5537	2.74685	2.46467	2.112	2.16643	2.50068	2.14035	4.68266	1.69078			HADHA	1.29651	2.09933	1.74723	1.84953	3.29968	1.34683
HADHB	1.05268	1.28746	1.22666	1.25895	1.03237	1.21418	1.28626	1.31772	0.979217	0.873804	2.18909	0.909203			HADHB	0.546463	0.783645	0.459961	0.500106	1.02384	0.606279
ADGRF3	0.00234369	0.00108907	0.00156951	0.00218032	0.00311595	0.00170265	0.00174742	0.00066267	0.000361135	0.00899174	0.00247835	0.000918202			ADGRF3	0.000690588	0.0010267	0.00107373	0.00650578	0.00174355	0
SELENOI	0.843006	1.08399	0.886945	0.952074	0.905607	0.79873	0.69611	1.29751	0.857695	0.966933	0.762623	0.22349			SELENOI	0.12182	0.288092	0.164147	0.220987	0.175103	0.109863
FAM166C	0.000901417	0.00272267	0.0017439	0.00290709	0.000991438	0.00359448	0.000794283	0.00878038	0.000180567	0.00786777	0	0			FAM166C	0.000276235	0.0105408	0.00040265	0.018468	0.00012454	0
KCNK3	0.10781	0.388435	0.139686	0.195866	0.0919204	0.157968	0.00206514	0.500481	0.00270851	0	0	0.00202004			KCNK3	0.000897765	0.140795	0.0032212	0.000839456	0.00136994	0.0366209
SLC35F6	0.758272	0.790301	0.653089	0.665543	0.661431	0.690139	0.583798	0.926247	0.746646	0.464038	0.243232	0.602708			SLC35F6	0.15483	0.323684	0.194748	0.166842	0.0653833	0.268553
CENPA	0.278538	0.308207	0.284604	0.297977	0.269671	0.29626	0.322797	0.28909	0.171539	0.557488	0.360245	0.0258933			CENPA	0.373125	0.379263	0.277157	0.580484	0.339993	0.170897
DPYSL5	0.612784	2.21281	0.882063	1.1156	0.56342	0.873457	0.00047657	3.03834	0.0747549	0.0184652	0.000885124	0.00165276			DPYSL5	0.00186459	0.504931	0.0198641	0.00692551	0.00373619	0.118001
MAPRE3	0.0861755	0.086218	0.115097	0.112287	0.140076	0.0913753	0.0937254	0.0621253	0.293783	0.0272963	0.0102674	0.20531			MAPRE3	0.0361178	0.0355238	0.0750271	0.0174187	0.000996317	0.0691728
TMEM214	0.919987	0.965097	0.950075	0.921004	0.950505	0.947239	0.926452	1.07932	0.912588	0.622517	0.673756	1.14849			TMEM214	0.117745	0.208557	0.160523	0.141029	0.123045	0.329588
AGBL5	0.410866	0.311474	0.371973	0.346489	0.401674	0.368339	0.394759	0.265068	0.274462	0.59795	0.363078	0.177029			AGBL5	0.0662965	0.0517457	0.0601291	0.128017	0.0951482	0.0773107
OST4	0.593133	0.913003	0.83149	0.884302	0.82785	0.740462	0.629549	1.00908	1.04783	0.818409	0.928849	1.08862			OST4	3.36241	5.72344	4.90159	3.09612	3.13603	10.6363
EMILIN1	0.0436286	0.114171	0.149452	0.0728591	0.0985772	0.151725	0.00635426	0.0187204	0.0126397	0.0415868	0.402731	6.18078			EMILIN1	0.002348	0.00930874	0.01114	0.00419728	0.110342	0.455726
KHK	0.0757191	0.159004	0.114051	0.12555	0.133561	0.10197	0.0455919	0.221332	0.134703	0.211466	0.0835557	0.00348917			KHK	0.0502058	0.157427	0.13972	0.197482	0.0777127	0.0406899
CGREF1	0.154142	0.063166	0.132013	0.110288	0.130162	0.142266	0.190469	0.0568239	0.134523	0.00321133	0.00123917	0.2593			CGREF1	0.145369	0.0303903	0.0991861	0.00566633	0.00112086	0.109863
ABHD1	0.0250594	0.00526384	0.00941704	0.0118101	0.00963111	0.0149454	0.035425	0.00132534	0.00144454	0.00272963	0.00177025	0.000918202			ABHD1	0.0462004	0.00273787	0.00912674	0.00902415	0.00610244	0.012207
PREB	0.630091	0.839854	0.820329	0.80363	0.831391	0.698274	0.64051	0.977604	0.876294	1.39998	0.790062	0.563776			PREB	0.116848	0.23532	0.232061	0.315635	0.162898	0.19938
SLC5A6	1.11722	1.22411	1.16876	1.17011	1.16253	1.1264	1.23575	1.34489	1.30189	1.10213	1.43001	0.120835			SLC5A6	0.156902	0.238536	0.193138	0.213432	0.162026	0.134277
ATRAID	0.660018	0.91264	0.886945	0.937538	0.954896	0.800055	0.732806	0.848714	1.00919	0.867703	1.05135	0.599953			ATRAID	1.22006	1.41801	1.77609	1.15761	1.2444	1.46077
CAD	1.25982	1.66791	1.32414	1.49516	1.51208	1.27093	0.865769	1.92009	1.41005	1.66957	2.42471	0.629335			CAD	0.102691	0.268516	0.206559	0.337041	0.424057	0.126139
SLC30A3	0.00991559	0.0228705	0.0301694	0.0218032	0.0369665	0.0128644	0.00460684	0.0195488	0.0530868	0.102923	0	0.00752925			SLC30A3	0.000828706	0.00999321	0.0155691	0.0530956	0.00112086	0.012207
UCN	0.0043268	0.00326721	0.00714997	0.00744943	0.00594863	0.00813487	0.00571884	0	0.00505589	0.0072255	0.00654992	0.00367281			UCN	0.00662965	0.00143738	0.0048318	0.00839456	0.0211717	0.0162759
MPV17	0.287552	0.229068	0.341978	0.319235	0.354935	0.311395	0.401907	0.159869	0.371247	0.239084	0.445571	0.514377			MPV17	0.415182	0.201438	0.420635	0.485205	0.543989	0.821935
GTF3C2	0.856707	1.18418	1.08924	1.08089	1.06013	0.988102	0.790153	1.35549	1.05758	1.24086	0.875211	0.345427			GTF3C2	0.124237	0.303561	0.205217	0.302624	0.212963	0.15869
GTF3C2-AS1	0.000360567	0.000363023	0.000871948	0.00127185	0.000566536	0.00208101	0.00142971	0.000828337	0.00144454	0.00112397	0.000531074	0			GTF3C2-AS1	0.00103588	0.00136893	0.0008053	0.00188878	0.00199263	0
EIF2B4	0.40041	0.608971	0.474863	0.488755	0.409464	0.442499	0.383639	0.707234	0.40086	0.508033	0.626845	0.206595			EIF2B4	0.206555	0.476662	0.230182	0.289612	0.248083	0.252277
SNX17	1.07683	1.33611	1.34925	1.28657	1.31578	1.18447	1.16458	1.37289	1.47578	1.8645	1.38734	1.33415			SNX17	0.552609	0.73231	0.705577	0.731376	0.449463	0.854487
ZNF513	0.0722937	0.159004	0.0985301	0.109925	0.0640185	0.0966725	0.0598889	0.201617	0.0176956	0.141459	0.121085	0.120101			ZNF513	0.012914	0.0520194	0.00362385	0.0310599	0.0246588	0.0651038
PPM1G	1.78174	2.35511	2.12005	2.20957	2.48412	2.02634	1.49659	2.24148	3.05538	3.38844	4.26931	0.714361			PPM1G	1.77709	3.3287	3.4487	5.55174	4.44382	1.33463
NRBP1	0.961812	1.59222	1.48266	1.60762	1.77637	1.30498	0.899446	1.67639	3.78036	0.965809	0.934868	1.25059			NRBP1	0.366772	0.851339	0.941396	0.407556	0.358425	0.655107
KRTCAP3	0.00450709	0.0134319	0.0303438	0.0323414	0.0593446	0.0183507	0.00254171	0.000828337	0.118091	0.00256907	0.00159322	0.00018364			KRTCAP3	0.00511035	0.00752913	0.295814	0.00713537	0.00734783	0.0569658
IFT172	0.196509	0.142668	0.175436	0.158618	0.153814	0.153617	0.182844	0.119446	0.0698796	0.209861	0.173838	0.176846			IFT172	0.0305931	0.0253937	0.0208036	0.053935	0.0469514	0.0162759
FNDC4	0.00522822	0.00671593	0.0118585	0.00436064	0.0070817	0.0111618	0.00174742	0.00530136	0.000180567	0.00465643	0.00106215	0.230469			FNDC4	0.00241706	0.00266942	0.0016106	0.0052466	0.00012454	0.24007
ZNF512	0.248431	0.251031	0.212407	0.221303	0.222507	0.235533	0.154091	0.178093	0.0861306	1.01414	0.574091	0.216512			ZNF512	0.0361868	0.0631762	0.0316751	0.342708	0.265767	0.0854487
CCDC121	0.0407441	0.0239595	0.0334828	0.0308879	0.0311595	0.033107	0.0644958	0.0485406	0.026724	0.018144	0.00885124	0.00973294			CCDC121	0.0459932	0.0473651	0.0216089	0.018468	0.00523066	0.0162759
GPN1	0.389412	0.491715	0.469631	0.444967	0.450396	0.419229	0.371566	0.473312	0.498366	0.856784	0.620118	0.227898			GPN1	0.199166	0.313828	0.216223	0.325289	0.274236	0.146483
SUPT7L	0.318561	0.386075	0.373194	0.36484	0.395867	0.327854	0.323909	0.398099	0.352648	0.403183	0.408573	0.277481			SUPT7L	0.102691	0.198906	0.142941	0.176705	0.152312	0.150552
SLC4A1AP	0.384725	0.400233	0.408595	0.384645	0.390768	0.37269	0.381097	0.37474	0.385331	0.571457	0.432295	0.232305			SLC4A1AP	0.274785	0.408421	0.336615	0.543547	0.322931	0.223794
MRPL33	0.143145	0.184053	0.179621	0.17915	0.207494	0.160238	0.131216	0.144131	0.290894	0.227523	0.232611	0.155543			MRPL33	0.834162	1.16373	1.43249	0.950683	1.23419	1.69677
RBKS	0.0232566	0.0170621	0.0251121	0.0154439	0.0177042	0.0253505	0.0346307	0.0112654	0.026724	0.0149327	0.0191187	0.0214859			RBKS	0.0707163	0.0221767	0.0460363	0.0331585	0.0438379	0.0447588
BABAM2	0.26087	0.24014	0.256353	0.257823	0.253241	0.279423	0.283241	0.225805	0.234918	0.230574	0.22907	0.276379			BABAM2	0.158697	0.167215	0.157302	0.160966	0.123045	0.211587
FOSL2	0.498844	0.921353	0.83428	0.915917	1.1097	0.692977	0.217951	0.827012	2.06352	0.14178	0.260403	2.28853			FOSL2	0.0238944	0.109378	0.155557	0.0222456	0.0559183	0.252277
PLB1	0.0137015	0.0412031	0.0183109	0.0210764	0.0124638	0.0136212	0.00047657	0.061297	0	0.0004817	0.0122147	0.00312189			PLB1	0.000345294	0.026968	0.000939517	0.000419728	0.00410981	0
PPP1CB	2.04243	2.27906	1.92456	1.96265	2.0612	1.91283	1.54123	2.64753	1.95248	1.87221	1.40876	1.37859			PPP1CB	0.51069	1.2625	0.890662	0.722771	0.603768	0.944005
SPDYA	0.00054085	0.000544535	0.00122073	0.00163524	0.000566536	0.00189183	0.00142971	0.00165667	0.000361135	0.00176623	0.0028324	0.000367281			SPDYA	0.000690588	0.00260097	0.00134217	0.00293809	0.00211717	0
TRMT61B	0.122232	0.16572	0.132013	0.144446	0.114157	0.124482	0.125179	0.175442	0.100215	0.217247	0.146045	0.0875964			TRMT61B	0.103588	0.160028	0.101602	0.190976	0.149447	0.101725
WDR43	0.817586	1.03262	0.844046	0.895749	0.936625	0.813676	0.507388	0.98042	0.985537	2.0392	1.4909	0.327431			WDR43	0.44101	0.991313	0.875361	1.94208	1.35561	0.443519
TOGARAM2	0.00270425	0.000907558	0.0017439	0.00218032	0.00254941	0.00397284	0.00047657	0.000994005	0.00234738	0.027778	0.0042486	0.00128548			TOGARAM2	0	0.000342233	0.000671083	0.00818469	0.000871777	0
CLIP4	0.0165861	0.0112537	0.0256353	0.00999314	0.0220949	0.0228911	0.000635426	0	0.0772828	0.165544	0.000708099	0.618501			CLIP4	0.000690588	0.00020534	0.00335542	0.0696748	0.000996317	0.138346
YPEL5	0.290437	0.276624	0.299776	0.288529	0.275336	0.300612	0.309929	0.222823	0.516423	0.0704888	0.0679775	0.638334			YPEL5	0.179829	0.217866	0.209646	0.0491082	0.116195	0.410968
LBH	0.0261411	0.0677038	0.0486547	0.0354302	0.0303097	0.0374582	0	0.110169	0.000541702	0.130862	0.000177025	0.903694			LBH	0.000207177	0.0418209	0.00107373	0.0501575	0.000373619	0.126139
LCLAT1	0.264115	0.289511	0.240658	0.264001	0.226756	0.243478	0.219381	0.353866	0.182554	0.207452	0.257571	0.114041			LCLAT1	0.0511726	0.127995	0.0730139	0.0887724	0.114825	0.0528968
CAPN13	0.0477751	0.0284973	0.040284	0.0357936	0.0450396	0.0397284	0.0654489	0.0275008	0.190137	0	0	0			CAPN13	0.0119472	0.00643398	0.0134217	0.000419728	0.000249079	0
GALNT14	0.0200115	0.0225074	0.0249377	0.0254371	0.027477	0.0192967	0.0095314	0.0218681	0.0180567	0.0751452	0	0			GALNT14	0.00200271	0.00999321	0.0112742	0.0388248	0.000498158	0.00406899
EHD3	0.0365975	0.0644366	0.0531888	0.0570517	0.0652932	0.0681058	0.0351073	0.0614626	0.0881169	0.0115608	0.000885124	0.262238			EHD3	0.00455788	0.0134155	0.0139585	0.00419728	0.000373619	0.0732417
MEMO1	0.335327	0.472112	0.422023	0.472221	0.39091	0.405041	0.34869	0.519202	0.549286	0.269592	0.71518	0.224041			MEMO1	0.0218917	0.0440112	0.0382518	0.035467	0.125162	0.0284829
DPY30	0.287011	0.415117	0.415919	0.420075	0.438215	0.362285	0.342495	0.446142	0.449432	0.213875	0.38078	0.127997			DPY30	1.37213	1.87653	2.07633	0.70871	1.04862	1.42414
SPAST	0.23545	0.289148	0.273792	0.289256	0.296723	0.26637	0.195711	0.344257	0.358607	0.372675	0.223228	0.20531			SPAST	0.0987542	0.211774	0.132338	0.143337	0.0986353	0.105794
SLC30A6	0.367237	0.464307	0.405805	0.4099	0.411022	0.397662	0.349167	0.521687	0.490602	0.245988	0.236151	0.321187			SLC30A6	0.0572498	0.10883	0.0837512	0.0434418	0.0505631	0.0976557
YIPF4	0.414832	0.629482	0.490732	0.472585	0.45252	0.44458	0.343607	0.711045	0.516062	0.284845	0.345729	0.543759			YIPF4	0.211458	0.489188	0.349366	0.196852	0.308609	0.32145
BIRC6	1.12154	1.03915	0.958445	1.056	1.1301	0.919051	0.714537	1.14045	1.63016	0.553473	0.480976	0.932158			BIRC6	0.328444	0.667355	0.58599	0.350473	0.436511	0.415037
TTC27	0.272769	0.281343	0.262282	0.260185	0.259332	0.255397	0.249087	0.333157	0.248822	0.280028	0.222874	0.165276			TTC27	0.0766553	0.102122	0.0716717	0.097167	0.0608999	0.0813797
LTBP1	1.52574	1.01919	1.15394	1.05818	0.983223	1.28058	1.55441	0.871577	0.490963	0.0862243	0.000531074	1.52183			LTBP1	0.274716	0.296237	0.175421	0.0356769	0.00311349	0.341795
RASGRP3	0.00450709	0.00816802	0.00627803	0.00472403	0.00382412	0.00926996	0.000794283	0.00265068	0.00306965	0.0077072	0.0369982	0.00716197			RASGRP3	0.00103588	0.00109515	0.00187903	0.0023085	0.0315085	0.00813797
FAM98A	0.617832	0.533826	0.56572	0.531272	0.57121	0.563387	0.630343	0.498493	0.710533	0.442843	0.625606	0.756231			FAM98A	0.400127	0.465574	0.472309	0.482687	0.338374	0.594072
CRIM1	2.62367	0.644729	1.51353	1.15012	1.10163	1.89126	2.5622	0.380704	0.489699	0.0202314	0.00123917	10.5463			CRIM1	0.311732	0.0547573	0.0366412	0.00692551	0.00348711	0.297036
FEZ2	0.1783	0.285881	0.239611	0.232023	0.201403	0.220209	0.135346	0.290912	0.296131	0.142102	0.167111	0.508133			FEZ2	0.2069	0.559414	0.286955	0.301574	0.437134	0.675452
VIT	0.00288454	0.0161545	0.00784753	0.00726774	0.00283268	0.00737813	0	0.0145787	0	0	0.0254916	0.0549085			VIT	0.000276235	0.0368927	0.000536867	0.000209864	0.00585336	0.0406899
STRN	0.856527	0.704628	0.641928	0.692979	0.692873	0.662329	0.709613	0.689839	0.604901	0.338153	0.302889	0.394643			STRN	0.284592	0.392199	0.223605	0.172718	0.261409	0.179035
HEATR5B	0.408342	0.356307	0.370578	0.354302	0.348703	0.371555	0.373948	0.391307	0.307326	0.206649	0.187469	0.200168			HEATR5B	0.109735	0.129433	0.078651	0.0621197	0.0886722	0.0488278
GPATCH11	0.175236	0.135408	0.154858	0.150806	0.151832	0.169697	0.209055	0.134356	0.134523	0.247273	0.277044	0.11147			GPATCH11	0.174028	0.141	0.156094	0.211753	0.316206	0.113932
EIF2AK2	0.797214	1.04169	0.747783	0.837062	0.868783	0.795703	0.529469	1.08711	1.71702	0.570012	0.698186	0.940422			EIF2AK2	0.36325	1.00137	0.604244	0.467157	0.760688	0.537106
CEBPZOS	0.346685	0.462128	0.390807	0.41953	0.36924	0.496416	0.34043	0.283126	0.294686	0.230574	1.09189	0.370586			CEBPZOS	0.338457	0.430666	0.45325	0.229591	1.15473	0.565589
CEBPZ	0.799918	0.741112	0.720055	0.722776	0.69953	0.73403	0.717714	0.644778	0.637945	0.715004	1.37814	0.265544			CEBPZ	0.798182	0.856815	0.713899	0.781743	1.47716	0.410968
NDUFAF7	0.0996968	0.102554	0.112656	0.108289	0.0961695	0.117672	0.108658	0.0995661	0.103646	0.0995514	0.19101	0.0613359			NDUFAF7	0.0930223	0.118481	0.100663	0.0772299	0.182201	0.0691728
PRKD3	0.436106	0.47066	0.372322	0.416805	0.353518	0.397284	0.392694	0.451775	0.159622	0.407197	0.46646	0.562307			PRKD3	0.109389	0.16215	0.0793221	0.113327	0.285196	0.0854487
QPCT	0.00991559	0.00834953	0.0184853	0.0141721	0.0165712	0.0109726	0.0131851	0	0.0155288	0	0.00867422	0.148565			QPCT	0.0062153	6.84466e-05	0.0162402	0.000209864	0.00647606	0.0773107
CDC42EP3	0.510923	0.356489	0.425162	0.355211	0.289641	0.522712	0.227642	0.300024	0.0176956	0.068562	0.561877	4.44263			CDC42EP3	0.329894	0.26612	0.0228168	0.0423925	0.37586	1.29394
RMDN2	0.0111776	0.0136134	0.0149975	0.0114467	0.0141634	0.011351	0.00921368	0.0144131	0.0260017	0.00979457	0.00902826	0.0409518			RMDN2	0.0111875	0.0175223	0.0155691	0.0144806	0.0053552	0.0528968
CYP1B1	1.47147	0.820432	1.67362	1.47226	2.06616	1.43571	1.59063	0.486234	4.32369	0.0062621	0.133477	11.3866			CYP1B1	0.50337	0.166941	1.18956	0.0128017	0.05816	2.0467
CYP1B1-AS1	0.0149635	0.00980163	0.0144743	0.0130819	0.0162879	0.0160805	0.0117554	0.00878038	0.0250989	0.00256907	0.00194727	0.0334225			CYP1B1-AS1	0.0124306	0.00458592	0.0212062	0.000839456	0.00273987	0.0203449
ATL2	0.427452	0.638558	0.535027	0.565248	0.51314	0.477498	0.383798	0.679237	0.636319	0.553313	0.605956	0.159767			ATL2	0.0902599	0.174334	0.146028	0.133473	0.163894	0.0488278
LINC02613	0.000360567	0.000363023	0.0017439	0.00127185	0.000566536	0.00189183	0.00174742	0.00182234	0.000541702	0	0.00177025	0			LINC02613	0.00145024	0.00321699	0.00134217	0	0.00286441	0
HNRNPLL	0.441514	0.720419	0.592401	0.615941	0.565686	0.551468	0.466562	0.801168	0.62693	0.279868	0.511956	0.380503			HNRNPLL	0.113464	0.284464	0.157302	0.0982163	0.187058	0.138346
GALM	0.200115	0.313107	0.188864	0.222393	0.121097	0.221344	0.17506	0.371261	0.0171539	0	0.33617	0.132588			GALM	0.0820419	0.314102	0.0198641	0.00356769	0.279467	0.236001
SRSF7	1.10766	1.42378	1.43122	1.42484	1.3492	1.24974	1.17014	1.37057	1.31327	2.4586	2.9402	0.369301			SRSF7	3.06172	3.9146	3.52144	5.40358	4.41916	0.968419
GEMIN6	0.110333	0.115804	0.136373	0.140267	0.139934	0.142266	0.12788	0.118121	0.134162	0.187221	0.267839	0.0505011			GEMIN6	0.415251	0.359071	0.471235	0.449948	0.383084	0.354002
DHX57	0.369581	0.304758	0.277279	0.285259	0.291624	0.298531	0.338206	0.316259	0.34687	0.186418	0.191541	0.195577			DHX57	0.104279	0.139768	0.1063	0.0927598	0.103119	0.0651038
MORN2	0.0959108	0.0640736	0.0929497	0.0792183	0.0761991	0.095159	0.125338	0.0533449	0.0982287	0.0491334	0.0863881	0.0795163			MORN2	0.670078	0.299522	0.417145	0.208185	0.243226	0.594072
SOS1	0.499566	0.53437	0.456378	0.522369	0.566253	0.439661	0.333599	0.566417	0.718839	0.217086	0.297933	0.470119			SOS1	0.114016	0.291104	0.216492	0.110388	0.210098	0.183104
MAP4K3	0.354798	0.466122	0.385575	0.39918	0.383261	0.364177	0.345513	0.464697	0.532493	0.0643873	0.0656762	0.282255			MAP4K3	0.127828	0.275566	0.160389	0.0316894	0.0458306	0.113932
MAP4K3-DT	0.0549865	0.0506417	0.043423	0.0532362	0.0453229	0.0531604	0.0406673	0.0543389	0.0453224	0.0244061	0.0192957	0.0644578			MAP4K3-DT	0.24212	0.256949	0.199312	0.080168	0.0873022	0.309243
THUMPD2	0.0804064	0.104006	0.102018	0.0928453	0.0922037	0.102916	0.0821289	0.105862	0.0814359	0.0842975	0.212253	0.0404009			THUMPD2	0.132041	0.189802	0.152336	0.131165	0.277101	0.142414
PKDCC	0.00180283	0.00272267	0.0083707	0.00708604	0.0087813	0.00491876	0.00190628	0.00132534	0.0130009	0	0.00867422	0.0321371			PKDCC	0.000828706	0.00041068	0.00442915	0	0.000498158	0
EML4	0.569696	0.628938	0.558221	0.592866	0.617949	0.520821	0.424783	0.725458	0.732562	0.317922	0.282001	0.70371			EML4	0.214773	0.423479	0.3393	0.189507	0.161154	0.24007
COX7A2L	0.487667	0.604252	0.580194	0.63302	0.672761	0.560927	0.506911	0.515226	0.920533	0.420364	0.82529	0.713626			COX7A2L	1.4309	1.70644	2.41026	0.92487	1.45774	2.92967
KCNG3	0.00685077	0.015973	0.00924265	0.0129002	0.0104809	0.00756732	0.00397142	0.0149101	0.00415305	0.0439953	0.00035405	0			KCNG3	0.00062153	0.00403835	0.00134217	0.0111228	0	0.00813797
MTA3	0.592592	0.701905	0.590658	0.592139	0.512007	0.594224	0.511042	0.829994	0.366552	0.639377	0.566479	0.207881			MTA3	0.272506	0.476115	0.231792	0.286674	0.224047	0.166828
ZFP36L2	2.25084	2.96771	2.53946	2.80062	2.34631	2.59389	1.73741	3.30357	5.06166	1.48637	1.52117	1.99158			ZFP36L2	0.974489	1.86784	0.947436	1.03736	0.958083	1.13525
LINC01126	0.0021634	0.00217814	0.00296462	0.00199863	0.00339921	0.00378366	0.00142971	0.000994005	0.013362	0.000642267	0.000885124	0.00146912			LINC01126	0.00338388	0.00438058	0.00630818	0.00461701	0.0072233	0.00406899
THADA	0.444759	0.403863	0.418012	0.417895	0.465976	0.417338	0.422876	0.439516	0.64932	0.246149	0.376355	0.326513			THADA	0.150617	0.185969	0.162671	0.131165	0.150942	0.0935867
PLEKHH2	0.0138818	0.0147024	0.0195316	0.0167158	0.0246443	0.0122969	0.0158857	0.0198801	0.0924505	0.0234427	0	0.0304843			PLEKHH2	0.00524847	0.0143053	0.0263065	0.0270724	0.000871777	0.0162759
C1GALT1C1L	0.00973531	0.00181512	0.00994021	0.00635927	0.0123222	0.00983751	0.00826054	0	0.00794496	0	0.00159322	0.00422373			C1GALT1C1L	0.0157454	0.000273787	0.01114	0	0.00547974	0.00406899
DYNC2LI1	0.0859952	0.0824063	0.0863228	0.077038	0.0814395	0.103672	0.114536	0.0788577	0.0637403	0.0711311	0.0920529	0.0848418			DYNC2LI1	0.117262	0.108146	0.0761009	0.0835258	0.144341	0.109863
LRPPRC	3.63361	4.23231	3.45134	3.68365	3.1828	3.5521	2.97395	4.75118	2.66716	2.62896	4.15672	1.10184			LRPPRC	0.916963	1.8098	0.753895	0.873454	1.72076	0.484209
PPM1B	0.410325	0.586101	0.516019	0.514737	0.51144	0.487714	0.394918	0.599054	0.542966	0.318404	0.557982	0.289417			PPM1B	0.119057	0.251199	0.175421	0.133683	0.229776	0.0773107
SLC3A1	0.00198312	0.00217814	0.00017439	0.000726774	0	0.00170265	0.000158857	0.00215368	0.000361135	0.000160567	0.000177025	0.00110184			SLC3A1	0.00172647	0.00554418	0.00134217	0.00209864	0.00224171	0
PREPL	1.04294	0.686658	0.858869	0.808354	0.857452	0.866269	1.15219	0.6963	0.705116	0.590404	0.463451	0.784695			PREPL	0.304688	0.294047	0.230047	0.1851	0.270998	0.284829
CAMKMT	0.0620175	0.0459224	0.05284	0.0639561	0.0611859	0.0552414	0.0619541	0.0443989	0.0543508	0.083013	0.0807233	0.0370953			CAMKMT	0.0871523	0.0731694	0.0742218	0.121301	0.101002	0.0366209
LINC01833	0.0775219	0.0259562	0.049701	0.0383373	0.0298848	0.0686734	0.102463	0.0120937	0.00072227	0	0.056825	0			LINC01833	0.045717	0.00752913	0.00147638	0.00209864	0.0586581	0
SIX3-AS1	0.000901417	0	0.00139512	0.00109016	0.00141634	0.00340529	0.00206514	0	0	0.00256907	0	0			SIX3-AS1	0.0116019	0.000479126	0.000268433	0.0107031	0.00012454	0
SIX3	0.0281242	0.00798651	0.019706	0.011265	0.0177042	0.0266748	0.0384433	0.000828337	0.000361135	0.0282597	0.0315104	0.000367281			SIX3	0.0458551	0.00150583	0.0016106	0.0482687	0.0185564	0
SIX2	0.115742	0.40713	0.194096	0.257823	0.140218	0.1714	0.0176331	0.651073	0.0556148	0.00272963	0.000708099	0.401438			SIX2	0.00193365	0.0938403	0.00778457	0.00125918	0.000996317	0.0691728
SRBD1	0.243022	0.250486	0.245017	0.235656	0.256641	0.225884	0.214615	0.266062	0.268504	0.109185	0.217209	0.126895			SRBD1	0.154416	0.214238	0.184682	0.103883	0.208106	0.0935867
PRKCE	0.180644	0.0925709	0.144395	0.13736	0.158347	0.137914	0.18618	0.0735564	0.197541	0.145152	0.00194727	0.0973294			PRKCE	0.0658131	0.0474335	0.0950254	0.044701	0.00298895	0.0406899
EPAS1	1.36114	0.524931	0.987568	0.767291	0.858443	1.16518	1.10199	0.450118	1.70347	0.0366092	0.00389455	10.4835			EPAS1	0.178931	0.0673515	0.0759667	0.00650578	0.00311349	0.528968
ATP6V1E2	0.0355158	0.0588098	0.0503986	0.0566883	0.0516964	0.054863	0.0314536	0.0740534	0.056337	0.0573223	0.0789531	0.0277297			ATP6V1E2	0.0616005	0.107119	0.0747587	0.0828962	0.143594	0.118001
RHOQ	0.402212	0.457409	0.457773	0.401179	0.434391	0.420364	0.325338	0.475797	0.619888	0.0948949	0.290852	1.93373			RHOQ	0.198613	0.340043	0.295545	0.0992656	0.203622	1.26139
PIGF	0.0755388	0.102191	0.118411	0.117192	0.114723	0.105753	0.0857826	0.0992348	0.172081	0.109506	0.139673	0.135159			PIGF	0.141985	0.18549	0.357553	0.240714	0.249328	0.317381
CRIPT	0.106007	0.122883	0.128525	0.125368	0.118689	0.123536	0.117872	0.126736	0.132717	0.0934498	0.193665	0.125059			CRIPT	0.307795	0.303219	0.397147	0.227283	0.396659	0.622555
SOCS5	0.149275	0.166628	0.164973	0.146263	0.133986	0.166859	0.145354	0.169975	0.186707	0.0712916	0.134185	0.905347			SOCS5	0.0424712	0.0877486	0.0601291	0.0304303	0.0896685	0.390623
MCFD2	0.729066	0.863269	0.885899	0.846146	0.904474	0.84035	0.614616	0.721316	1.14263	0.466125	1.22218	3.21242			MCFD2	0.370639	0.468928	0.650817	0.279539	0.733787	2.25829
TTC7A	0.366877	0.42873	0.445217	0.485121	0.49926	0.398608	0.365688	0.437528	0.657988	0.327556	0.349093	0.50042			TTC7A	0.0399851	0.0668724	0.0726112	0.0522561	0.0525557	0.0406899
CALM2	3.26151	4.21561	4.14123	4.05358	3.79678	3.8983	3.75918	4.40477	4.48764	2.4761	4.3541	3.72735			CALM2	6.78213	9.93256	7.62458	3.83925	6.0652	5.99768
EPCAM-DT	0	0.00254116	0.000697558	0.00254371	0.000991438	0.000189183	0	0.00480436	0.00252794	0	0	0			EPCAM-DT	0.000345294	0.0124573	0.00255012	0	0.00012454	0
EPCAM	2.12158	3.5687	2.8919	3.10605	3.18662	2.56702	2.21541	4.49224	3.89773	0.000160567	0.123386	0.00128548			EPCAM	1.78959	4.66868	3.9045	0.0472194	0.178092	0.500485
MSH2	0.833631	0.9631	0.868809	0.902653	0.854053	0.827108	0.82383	1.0563	0.660696	0.0560378	0.939648	0.118632			MSH2	0.433828	0.754213	0.41889	0.0419728	0.535769	0.101725
KCNK12	0.0021634	0.0105277	0.0115097	0.00708604	0.0192622	0.00586467	0.00047657	0.00579836	0.0290713	0.0102763	0.00920529	0.000367281			KCNK12	0.00131212	0.00971942	0.0476469	0.0342078	0.00323803	0.0162759
MSH6	1.55765	1.77972	1.44604	1.54258	1.48432	1.47979	1.30469	2.05179	1.19373	0.771523	1.85681	0.356262			MSH6	0.537416	1.02013	0.552302	0.454145	0.987225	0.24007
FBXO11	0.462067	0.676312	0.52125	0.54617	0.524046	0.51401	0.346784	0.759088	0.572037	0.255462	0.318822	0.517682			FBXO11	0.120231	0.364136	0.185487	0.124869	0.186934	0.219725
FOXN2	0.153241	0.116349	0.131839	0.133181	0.140076	0.118618	0.132963	0.0821711	0.203499	0.395315	0.256509	0.123774			FOXN2	0.060979	0.0502398	0.0962334	0.134733	0.140356	0.0569658
PPP1R21	0.147832	0.14775	0.17003	0.171519	0.168261	0.154184	0.17363	0.145125	0.21307	0.0990697	0.102143	0.138281			PPP1R21	0.0852186	0.093635	0.104286	0.0497377	0.0556692	0.0610348
STON1	0.0784233	0.192765	0.0885899	0.112105	0.0685508	0.0944023	0.0135028	0.205262	0.153663	0.0118819	0.00955934	0.310352			STON1	0.00580094	0.0746753	0.0206694	0.0075551	0.00996317	0.0813797
NRXN1	0.00198312	0	0.00139512	0.000181693	0.000991438	0.000945915	0.00190628	0.00115967	0	0	0.00035405	0			NRXN1	0.00276235	0.00061602	0.000134217	0.000209864	0.00012454	0
ASB3	0.104564	0.100194	0.101495	0.110288	0.107075	0.109537	0.0703735	0.0748817	0.118994	0.23523	0.183044	0.0875964			ASB3	0.0464766	0.0723481	0.0799932	0.175656	0.161901	0.0691728
CHAC2	0.0667049	0.0775054	0.0692327	0.0779465	0.0814395	0.0675383	0.0689438	0.0685863	0.0761994	0.257067	0.165872	0.0104675			CHAC2	0.125411	0.139836	0.172468	0.373138	0.148078	0.0651038
ERLEC1	0.517774	0.452871	0.548106	0.495115	0.508183	0.517794	0.605879	0.380372	0.452863	0.410248	0.5355	0.815179			ERLEC1	0.618767	0.550174	0.560892	0.47744	0.672763	1.29801
GPR75	0.00739162	0.0107092	0.00732436	0.00781282	0.00778987	0.00983751	0.00921368	0.0102714	0.00650043	0.0141299	0.00814314	0.00661105			GPR75	0.00110494	0.00184806	0.00120795	0.00335782	0.00273987	0
PSME4	1.50356	1.23519	1.15516	1.17156	1.19681	1.21872	1.22208	1.39575	1.2098	0.834305	0.943542	0.578651			PSME4	0.216569	0.399249	0.241724	0.286884	0.298521	0.183104
ACYP2	0.0288454	0.0417477	0.037145	0.0550531	0.0684092	0.0454039	0.0274822	0.0366125	0.0736715	0.0611759	0.0665613	0.0683142			ACYP2	0.107939	0.120603	0.146028	0.122351	0.17037	0.284829
SPTBN1	2.31015	2.34803	2.30369	2.13036	2.48936	2.04809	1.25624	2.4822	2.82913	6.91143	0.685794	5.61425			SPTBN1	0.307657	0.747711	0.572568	2.4382	0.468269	1.04573
EML6	0.0102762	0.0176066	0.0226706	0.0208947	0.0303097	0.019675	0.00778397	0.00132534	0.0359329	0.106295	0.035759	0.00642741			EML6	0.00179553	0.00130049	0.0108716	0.0423925	0.0240361	0
RTN4	1.94003	1.90424	2.39995	2.00244	2.03146	2.42589	2.05942	1.54849	2.26359	1.80814	2.48631	9.28559			RTN4	1.81134	1.97113	1.67663	1.55761	2.78346	8.71577
CLHC1	0.010817	0.0108907	0.0101146	0.011265	0.00934784	0.0124861	0.0120731	0.0135847	0.0077644	0.0301865	0.0150471	0.0299334			CLHC1	0.0205795	0.0234087	0.0155691	0.0583422	0.0591563	0.0406899
RPS27A	3.57719	4.13592	4.69666	4.68024	4.47861	4.28045	4.31248	3.68825	5.25018	8.43537	9.7962	2.69107			RPS27A	39.1618	32.8798	47.1372	46.327	58.092	40.7224
MTIF2	0.454314	0.46467	0.432661	0.469314	0.454787	0.438526	0.365529	0.447799	0.362579	0.444288	0.764747	0.184375			MTIF2	0.345709	0.481043	0.418219	0.518364	0.797551	0.292967
CCDC88A	0.137196	0.125606	0.15137	0.12773	0.146025	0.14113	0.0149325	0.00463869	0.014626	1.21934	0.628084	0.507766			CCDC88A	0.0149858	0.00848738	0.0174482	1.34796	1.0013	0.191242
CFAP36	0.258887	0.162453	0.22287	0.204587	0.232705	0.240641	0.248452	0.0984065	0.2611	0.283721	0.273503	0.242589			CFAP36	0.571531	0.229844	0.552302	0.479749	0.654705	0.630693
PPP4R3B	1.08621	1.3165	1.06064	1.11178	1.14199	1.03388	0.812075	1.36891	1.28474	1.44606	0.805817	0.55441			PPP4R3B	0.285489	0.581386	0.435265	0.561596	0.348088	0.207518
PNPT1	0.404917	0.484636	0.500673	0.485848	0.486513	0.457633	0.340271	0.525994	0.5157	1.02731	0.846887	0.182355			PNPT1	0.287423	0.425259	0.307893	0.746486	0.649847	0.174966
EFEMP1	2.16629	0.289692	1.23607	0.884665	0.849237	1.51819	3.24226	0.0172294	0.536105	0.23796	0.000531074	9.42718			EFEMP1	0.62367	0.0113621	0.0590553	0.0908711	0.00398527	0.211587
CCDC85A	0.079505	0.015247	0.0551071	0.0436064	0.0563703	0.0571332	0.106275	0.000331335	0.0917282	0.000160567	0	0.0841073			CCDC85A	0.0170575	0.00020534	0.00684505	0.000209864	0.000249079	0.012207
VRK2	0.188577	0.210735	0.194793	0.184419	0.191064	0.175562	0.163463	0.247342	0.217945	0.157516	0.16658	0.122488			VRK2	0.108077	0.192335	0.109252	0.109339	0.0970163	0.109863
FANCL	0.0771613	0.102191	0.100797	0.100295	0.0995687	0.100834	0.0922957	0.0813427	0.117008	0.105011	0.229424	0.0269951			FANCL	0.109527	0.122862	0.148444	0.133473	0.228655	0.0813797
BCL11A	0.026682	0.0382989	0.0263328	0.0377922	0.0192622	0.0404851	0.000635426	0	0.00072227	0.0712916	0.314573	0.00165276			BCL11A	0.00124306	0.00150583	0.00147638	0.128647	0.473001	0.0325519
PAPOLG	0.138638	0.136497	0.126956	0.148444	0.138376	0.121455	0.113106	0.179418	0.158899	0.326111	0.162155	0.10596			PAPOLG	0.0355653	0.0778238	0.0480496	0.114376	0.0868041	0.0366209
REL	0.213997	0.100739	0.142999	0.166613	0.227889	0.154184	0.151708	0.0957558	0.390567	0.340723	0.0593033	0.069967			REL	0.109873	0.122519	0.286284	0.366422	0.24198	0.101725
PUS10	0.0430878	0.0324906	0.0502242	0.0388824	0.0458894	0.0408635	0.0470216	0.0270038	0.0449613	0.0838158	0.0610736	0.0385645			PUS10	0.0271401	0.0290898	0.0370438	0.0820568	0.0717348	0.0203449
PEX13	0.439531	0.593906	0.446612	0.520188	0.454645	0.448174	0.403655	0.734404	0.572218	0.298815	0.26182	0.285744			PEX13	0.204069	0.365368	0.234879	0.148164	0.134503	0.109863
C2ORF74	0.0658035	0.0949306	0.0830094	0.088303	0.0713835	0.0790785	0.0759335	0.101223	0.0771023	0.000321133	0.0796612	0.097513			C2ORF74	0.225753	0.356128	0.318496	0.00545646	0.209476	0.56152
USP34	1.32364	1.30725	1.24043	1.2684	1.43886	1.19374	0.832409	1.34588	1.65598	1.41138	0.786698	1.52348			USP34	0.362352	0.781934	0.609612	0.77083	0.608625	0.56152
XPO1	3.21536	3.55273	3.48518	3.49051	3.6618	3.3527	3.07213	3.43777	3.10124	4.85136	3.87844	1.21184			XPO1	1.04742	1.78071	1.42216	2.09696	1.47293	0.691728
FAM161A	0.0562484	0.0622585	0.0512705	0.0485121	0.0509882	0.0425662	0.0355839	0.0661013	0.0427945	0.138087	0.0755896	0.0161603			FAM161A	0.0559377	0.112321	0.0939517	0.306191	0.209849	0.0488278
CCT4	2.33792	2.70307	2.75204	2.81225	2.92488	2.56078	2.19842	2.33525	2.94668	5.22757	5.50016	1.05869			CCT4	1.62855	2.05285	2.26383	3.92152	3.87032	1.13118
COMMD1	0.124215	0.155192	0.166716	0.172972	0.167411	0.148509	0.136458	0.166164	0.164136	0.22945	0.236505	0.148381			COMMD1	0.711375	0.887479	0.943543	0.853097	0.513228	1.07014
B3GNT2	0.275473	0.453597	0.315994	0.365022	0.298989	0.323503	0.189516	0.532455	0.274282	0.386002	0.496555	0.174275			B3GNT2	0.0691279	0.297606	0.105629	0.170829	0.190795	0.142414
TMEM17	0.0126198	0.0107092	0.016567	0.0163524	0.0133136	0.0149454	0.0171565	0.0145787	0.0102923	0.0263329	0	0.0286479			TMEM17	0.0135355	0.0163587	0.00765035	0.0245541	0.000622698	0.0203449
EHBP1	0.338572	0.24613	0.312332	0.307425	0.361025	0.332962	0.324385	0.208741	0.341633	0.302347	0.255624	0.76376			EHBP1	0.133076	0.101233	0.141733	0.156139	0.147579	0.203449
OTX1	0.0367778	0.0508232	0.0387145	0.0470586	0.0446147	0.050701	0.0270056	0.0586463	0.0390026	0.0598914	0.0492129	0.000550921			OTX1	0.0100135	0.0276524	0.0103347	0.0281218	0.0277723	0.0162759
WDPCP	0.128182	0.0713341	0.11719	0.092482	0.112599	0.12732	0.115171	0.060303	0.112855	0.137927	0.0617817	0.0967785			WDPCP	0.0294191	0.0162903	0.0257696	0.0696748	0.0570391	0.012207
MDH1	1.14606	1.23392	1.46418	1.37324	1.33617	1.30574	1.50914	1.15818	1.28293	2.37687	1.79149	0.774411			MDH1	1.55451	1.36346	1.287	1.93159	1.31638	1.36718
UGP2	0.636581	0.787034	0.74569	0.736585	0.777854	0.720598	0.605403	0.816244	0.953035	0.550904	0.744566	0.912509			UGP2	0.41601	0.633131	0.481301	0.43169	0.808386	0.52083
VPS54	0.367959	0.327265	0.309367	0.286712	0.267405	0.313854	0.31533	0.347405	0.277893	0.298172	0.228539	0.181253			VPS54	0.0646391	0.0917869	0.0445599	0.0749214	0.0736029	0.0651038
PELI1	0.0818487	0.0949306	0.084579	0.0810353	0.0739329	0.0864566	0.0536935	0.108015	0.0713241	0.178711	0.071164	0.0286479			PELI1	0.0138808	0.0305956	0.0123479	0.0449109	0.026776	0.0162759
LGALSL	0.143506	0.196577	0.148231	0.125187	0.107359	0.13186	0.113424	0.238561	0.0691573	0.165544	0.00389455	0.0624377			LGALSL	0.155175	0.223615	0.0920727	0.171039	0.0128276	0.0895177
AFTPH	0.567532	0.57158	0.513752	0.53	0.471924	0.500767	0.517078	0.611976	0.3819	0.431764	0.238098	0.197046			AFTPH	0.212011	0.421563	0.180119	0.240714	0.190047	0.126139
SERTAD2	0.329739	0.35068	0.292103	0.29725	0.248709	0.293612	0.206831	0.344257	0.0523645	0.369785	0.216855	1.07136			SERTAD2	0.0714068	0.173102	0.0522103	0.171039	0.164019	0.260415
LINC02245	0.00342539	0.00925709	0.00680119	0.00944806	0.00778987	0.00851323	0.00714855	0.0152414	0.00866723	0.0115608	0.00265537	0.00128548			LINC02245	0.0558686	0.0811093	0.0351648	0.0608605	0.0419698	0.0813797
SLC1A4	0.900336	1.06565	0.788067	0.783099	0.59812	0.834107	0.782528	1.34389	0.163413	0.466767	0.396182	0.873761			SLC1A4	0.0719593	0.169679	0.0370438	0.084785	0.0901667	0.0813797
CEP68	0.126379	0.170258	0.135152	0.158255	0.149707	0.146806	0.0929311	0.169312	0.193388	0.208255	0.197029	0.13773			CEP68	0.0338388	0.0783029	0.0618739	0.0822666	0.135748	0.0610348
RAB1A	1.22971	1.46988	1.50795	1.53567	1.58233	1.43893	1.3811	1.42491	2.12456	0.801549	1.29954	1.73981			RAB1A	0.615314	0.843742	0.949583	0.458972	0.6425	1.14338
ACTR2	4.02934	3.86366	3.90964	3.80466	4.05625	3.81487	3.46164	3.63276	4.46399	6.42845	4.22664	5.19904			ACTR2	1.19976	1.70425	1.33693	2.41994	1.87606	1.30208
SPRED2	0.534541	0.724413	0.589088	0.584144	0.577442	0.549955	0.362034	0.920448	0.64282	0.34859	0.417779	0.368199			SPRED2	0.0770006	0.34764	0.0864356	0.0952782	0.0963936	0.191242
LINC01873	0.223552	0.104732	0.180144	0.172245	0.299556	0.156643	0.155362	0.0594746	0.40104	0.0290626	0.00796612	0.0146912			LINC01873	0.00441977	0.00109515	0.0202667	0.000629592	0.00012454	0
MEIS1	0.0326313	0.0604434	0.0397608	0.047422	0.0484388	0.0368907	0.0335187	0.0748817	0.0594067	0.0353247	0.00725802	0.121386			MEIS1	0.00890859	0.0274471	0.0144954	0.0134313	0.00236625	0.0528968
ETAA1	0.209129	0.136134	0.161136	0.142629	0.160046	0.153995	0.172518	0.0821711	0.112855	0.253535	0.123032	0.0943911			ETAA1	0.13943	0.116907	0.100126	0.21574	0.163396	0.0895177
C1D	0.149996	0.157552	0.168809	0.160254	0.167978	0.13886	0.152344	0.133859	0.131634	0.391462	0.370336	0.100268			C1D	0.555647	0.586998	0.613773	1.07094	0.975145	0.455726
PNO1	0.267721	0.341605	0.361161	0.343219	0.36145	0.28699	0.253217	0.336139	0.442751	0.797214	0.564001	0.159951			PNO1	0.337905	0.444287	0.458484	0.871565	0.493924	0.227863
PPP3R1	0.844087	1.2566	1.01408	1.09834	1.11069	1.00078	0.653377	1.27398	1.18633	1.41299	1.46948	0.755864			PPP3R1	0.089224	0.217044	0.149383	0.249738	0.207234	0.0935867
CNRIP1	0.000721134	0.0047193	0.0066268	0.00254371	0.00254941	0.00624304	0	0.000331335	0	0.000160567	0.000177025	0.282622			CNRIP1	6.90588e-05	0.000136893	0	0.000419728	0.000996317	0.207518
PLEK	0.0758993	0.174433	0.0887643	0.161344	0.0916372	0.174994	0	0	0	0.0284203	1.61039	0.000550921			PLEK	0.00255518	0.00342233	0.00147638	0.0302204	1.35611	0.012207
FBXO48	0.0153241	0.0197848	0.0176133	0.0168975	0.0198288	0.0179724	0.0130262	0.0152414	0.0178762	0.0940921	0.0290321	0.0152421			FBXO48	0.0274854	0.0313486	0.029125	0.0736622	0.0459551	0.0244139
APLF	0.00685077	0.0108907	0.00680119	0.00962975	0.00892294	0.00718895	0.00047657	0.00579836	0.00162511	0.0223188	0.0345198	0.0354426			APLF	6.90588e-05	0.00663932	0.00187903	0.016999	0.0333766	0.0162759
ARHGAP25	0.02542	0.0355763	0.0211011	0.0317963	0.0262023	0.0387825	0	0	0.00180567	0.142904	0.206942	0.00018364			ARHGAP25	0.000552471	0.00041068	0.000536867	0.0556139	0.103119	0
BMP10	0.00450709	0.000907558	0.00244145	0.000726774	0.00155797	0.000756732	0	0	0.000180567	0.0719339	0.00159322	0			BMP10	6.90588e-05	0	0.00040265	0.013851	0.000249079	0
ANTXR1	0.146751	0.211824	0.258097	0.17061	0.244885	0.255208	0.0778397	0.163845	0.143551	0.0971429	0.0654992	3.66087			ANTXR1	0.0180244	0.0340864	0.0381175	0.0211963	0.0105859	0.419106
GFPT1	1.18572	1.48767	1.17591	1.21807	1.20658	1.20755	0.952504	1.69113	0.943826	1.22127	0.620118	1.44598			GFPT1	0.233695	0.607806	0.300645	0.38489	0.269379	0.268553
NFU1	0.194526	0.199481	0.212058	0.229297	0.230722	0.204696	0.19873	0.175608	0.201152	0.169719	0.349093	0.159216			NFU1	0.350336	0.339769	0.430433	0.300315	0.502393	0.370278
AAK1	0.423125	0.337067	0.342327	0.321597	0.371789	0.335232	0.276093	0.306982	0.472364	0.849719	0.189594	0.682407			AAK1	0.207246	0.347298	0.290177	0.914377	0.267636	0.60221
ANXA4	0.377153	0.496979	0.490558	0.488029	0.482547	0.456688	0.401907	0.533781	0.778968	0.118338	0.419195	0.789286			ANXA4	0.296608	0.435047	0.392986	0.0973768	0.336506	0.834142
GMCL1	0.402573	0.506962	0.437369	0.47204	0.428584	0.418473	0.35711	0.486234	0.373594	0.978975	0.577101	0.152238			GMCL1	0.259938	0.511091	0.355272	0.877021	0.737274	0.248208
SNRNP27	0.250053	0.272812	0.260712	0.279808	0.304088	0.245559	0.245751	0.217853	0.265615	0.545445	0.40344	0.182355			SNRNP27	0.31477	0.337853	0.405334	0.744387	0.480225	0.325519
MXD1	0.114841	0.171891	0.140907	0.17061	0.196163	0.141887	0.0768866	0.179252	0.294867	0.0502574	0.154189	0.121203			MXD1	0.0303859	0.0919238	0.102273	0.0235048	0.0945255	0.0569658
ASPRV1	0.0032451	0.00762349	0.00575486	0.00454234	0.00580699	0.00643222	0.000158857	0.00347902	0.00523645	0.0335584	0.0157552	0.00422373			ASPRV1	0.000138118	0.00109515	0.000671083	0.0052466	0.00311349	0
PCBP1-AS1	0.0521019	0.0824063	0.0781265	0.0821254	0.08668	0.0698085	0.0357427	0.069249	0.0622957	0.277941	0.124271	0.0442573			PCBP1-AS1	0.0308693	0.0745384	0.0765035	0.320252	0.133133	0.0569658
PCBP1	2.83532	3.55327	3.62992	3.84936	3.77157	3.40567	2.83511	3.5534	3.84554	4.30399	4.02731	2.08413			PCBP1	1.15024	1.87811	1.90628	2.40609	1.78727	1.74559
LINC01816	0.00234369	0.00689744	0.00802192	0.00981144	0.0130303	0.00718895	0.00285942	0.00778637	0.0148065	0.0038536	0.00265537	0.00275461			LINC01816	0.00987542	0.0227243	0.0535525	0.0119622	0.00672514	0.0203449
C2ORF42	0.0522822	0.0669778	0.0699302	0.0715872	0.0664263	0.0586467	0.0602067	0.0798517	0.104729	0.0900779	0.0656762	0.0639068			C2ORF42	0.0179553	0.0287476	0.0308698	0.0417629	0.0278969	0.012207
TIA1	0.441875	0.753273	0.593971	0.586688	0.549256	0.501524	0.393647	0.919454	0.455933	1.16379	0.349978	0.2694			TIA1	0.142054	0.532241	0.275144	0.532425	0.206985	0.211587
PCYOX1	1.51528	1.74542	1.34245	1.49243	1.29921	1.3992	1.20413	2.09139	1.46097	0.432406	0.457786	2.17118			PCYOX1	0.320295	0.870436	0.387886	0.202099	0.339619	0.862625
SNRPG	0.587544	0.769972	0.670877	0.867404	0.822468	0.694112	0.501352	0.722144	0.866904	1.72095	2.37744	0.195761			SNRPG	3.43692	4.53507	5.75186	6.69949	6.71256	4.21547
FAM136A	0.595116	1.01538	0.883806	0.899201	0.939033	0.751245	0.461002	0.974622	1.07004	1.69526	1.96356	0.194659			FAM136A	0.769316	2.00076	1.96171	3.05583	1.86946	0.980626
TGFA	0.150897	0.102191	0.140558	0.131909	0.156364	0.136968	0.158857	0.0972468	0.168469	0.108543	0.0334577	0.0095493			TGFA	0.0227894	0.0184806	0.0285882	0.0167891	0.00448342	0.0162759
ADD2	0.0721134	0.0490081	0.073418	0.0430613	0.0818644	0.0427553	0.000158857	0.00927738	0.000180567	0.935943	0.1071	0.000550921			ADD2	0.000552471	0.00321699	0.0008053	0.177965	0.0317576	0
VAX2	0.0389412	0.0727861	0.0495266	0.0608673	0.0431984	0.0497551	0.0236696	0.118121	0.0512811	0.00160567	0.00106215	0.0306679			VAX2	0.0241706	0.138125	0.0523445	0.00398741	0.00348711	0.0325519
TEX261	1.03735	1.07618	1.1569	1.08925	1.25516	1.05015	1.03161	1.09456	1.5099	1.1458	0.855561	0.888819			TEX261	0.163877	0.222041	0.24253	0.221826	0.143843	0.284829
NAGK	0.359305	0.450512	0.491953	0.493116	0.479006	0.461985	0.469104	0.475466	0.780051	0.421969	0.20765	0.662758			NAGK	0.397296	0.454486	0.502642	0.36936	0.114327	0.679521
MCEE	0.06995	0.0608064	0.0739412	0.0632293	0.0661431	0.0730246	0.0937254	0.0521852	0.0357523	0.0536293	0.0338117	0.0359935			MCEE	0.191915	0.117523	0.0963676	0.120672	0.0957709	0.154621
MPHOSPH10	0.52805	0.604252	0.569208	0.558526	0.523196	0.531415	0.446228	0.654552	0.511909	0.916354	0.8568	0.22551			MPHOSPH10	0.707991	1.18378	0.772283	1.56915	0.934047	0.354002
PAIP2B	0.218504	0.0845844	0.153288	0.164796	0.162454	0.166859	0.249087	0.0553329	0.137953	0.0913625	0.028501	0.00606013			PAIP2B	0.217052	0.0552364	0.18079	0.0761806	0.0734783	0.0406899
ZNF638	1.0177	1.0682	0.998904	0.95916	1.11367	1.01724	0.883402	1.0727	1.25061	0.923901	0.852551	0.57002			ZNF638	0.428924	0.806507	0.616592	0.717735	0.769281	0.333657
DYSF	0.0658035	0.0824063	0.0561534	0.0886664	0.0596279	0.0841864	0.0190628	0.0270038	0.00541702	0.0303471	0.328381	0.0936566			DYSF	0.00262424	0.00383301	0.0008053	0.0052466	0.064387	0.012207
CYP26B1	0.0153241	0.00889407	0.0256353	0.0236201	0.0215284	0.0151346	0.0123908	0.000165667	0.0178762	0.0614971	0.00318645	0.0192822			CYP26B1	0.00324577	0.000479126	0.00348963	0.0098636	0.000249079	0
EXOC6B	0.251676	0.251575	0.261933	0.249102	0.29035	0.230046	0.204925	0.223817	0.479768	0.308128	0.0384144	0.429718			EXOC6B	0.0543493	0.0893913	0.0752956	0.0891922	0.0165638	0.150552
SPR	0.306121	0.333618	0.451669	0.422074	0.48283	0.376663	0.409056	0.267553	1.00937	0.375726	0.451944	0.185477			SPR	0.178931	0.137852	0.352319	0.170619	0.137492	0.187173
EMX1	0.000721134	0.00199663	0.00523169	0.00490572	0.00481555	0.00132428	0.00047657	0	0.00361135	0.0480094	0	0			EMX1	0.000276235	0.000752913	0.00268433	0.027702	0.000249079	0
SFXN5	0.0840121	0.196033	0.159043	0.188779	0.230438	0.135833	0.0652901	0.194825	0.41675	0.0746635	0.163925	0.0710688			SFXN5	0.0280379	0.129843	0.186695	0.0797483	0.0840642	0.0773107
RAB11FIP5	0.36273	0.296045	0.339013	0.273812	0.256499	0.348853	0.317713	0.322886	0.215417	0.324024	0.0331036	1.49575			RAB11FIP5	0.0178862	0.0307325	0.00832144	0.0363065	0.0123294	0.0935867
SMYD5	0.373728	0.455231	0.456726	0.41953	0.453654	0.403527	0.351709	0.450118	0.370163	0.727688	0.609496	0.221654			SMYD5	0.0421259	0.0696102	0.0566394	0.10745	0.0838151	0.0406899
PRADC1	0.225174	0.192765	0.226706	0.225482	0.24007	0.228722	0.287054	0.150426	0.217584	0.441558	0.321831	0.0958603			PRADC1	0.577263	0.34107	0.567066	0.584261	0.312594	0.472002
CCT7	3.22942	4.14863	3.91731	4.10772	4.48116	3.75225	2.53456	3.61586	4.8551	8.71139	9.43578	1.53285			CCT7	1.21191	1.91103	2.38865	3.95761	3.11972	0.939936
FBXO41	0.321806	0.355037	0.31425	0.353575	0.364424	0.311963	0.180938	0.254631	0.267601	0.954569	0.620118	0.0194659			FBXO41	0.0150548	0.0442165	0.0382518	0.146905	0.135375	0.0284829
EGR4	0.0010817	0.00453779	0.0083707	0.00599588	0.00948947	0.00454039	0	0.00281635	0.00306965	0.00353247	0	0			EGR4	0	0.00253253	0.00510023	0.00377755	0	0
ALMS1	0.345964	0.428004	0.359417	0.408447	0.519797	0.328232	0.173471	0.417813	0.441668	0.570333	0.279345	0.169316			ALMS1	0.0439214	0.141411	0.162134	0.206506	0.151067	0.0325519
ALMS1-IT1	0.00847332	0.00399325	0.00854509	0.00726774	0.00566536	0.00794568	0.0036537	0.00331335	0.00505589	0.00802834	0.00371752	0.000918202			ALMS1-IT1	0.003522	0.00622864	0.00926095	0.0153201	0.0132012	0
TPRKB	0.188757	0.212187	0.194968	0.208402	0.180583	0.190507	0.189039	0.222823	0.14951	0.468373	0.287134	0.0617032			TPRKB	0.834369	1.08146	0.893481	1.76894	0.912501	0.630693
DUSP11	0.166582	0.212187	0.188515	0.215125	0.205228	0.185588	0.146148	0.234419	0.273018	0.327877	0.228893	0.16546			DUSP11	0.109113	0.196579	0.170455	0.211543	0.137367	0.15869
STAMBP	0.482258	0.527836	0.50573	0.526548	0.548265	0.518361	0.470692	0.482921	0.519492	0.700553	0.467345	0.283724			STAMBP	0.333485	0.424917	0.444928	0.574817	0.410856	0.227863
ACTG2	0.0010817	0.0103462	0.019706	0.0227117	0.0331423	0.0102159	0.000794283	0	0.044239	0.0072255	0.00230132	0.0646414			ACTG2	0.000414353	0.000752913	0.040265	0.00503673	0.00012454	0.00813797
DGUOK	0.227878	0.341242	0.324713	0.369928	0.33199	0.305909	0.20699	0.297207	0.440404	0.735074	0.916103	0.154809			DGUOK	0.676431	1.07406	1.33358	2.06422	2.32976	1.11897
DGUOK-AS1	0.00649021	0.0172436	0.0170902	0.00999314	0.0160046	0.00945915	0.0095314	0.010437	0.0160705	0.0086706	0.00159322	0.000550921			DGUOK-AS1	0.100343	0.108693	0.139183	0.0608605	0.00211717	0.0935867
TET3	0.955142	1.2733	0.96699	1.11378	1.14426	0.891808	0.514695	1.30828	1.41366	0.844902	0.51886	0.192271			TET3	0.0541421	0.152157	0.101468	0.113327	0.0723575	0.0325519
BOLA3	0.198672	0.201659	0.224788	0.24674	0.239928	0.222479	0.200318	0.236076	0.269226	0.389535	0.380603	0.0925547			BOLA3	1.25066	1.24429	1.5898	1.48856	1.23693	1.77408
BOLA3-AS1	0.0137015	0.00762349	0.0083707	0.00763112	0.00439065	0.00756732	0.00905483	0.0066267	0.00415305	0.0120425	0.00584182	0.028097			BOLA3-AS1	0.016436	0.0125257	0.00469758	0.0180483	0.0150693	0.0447588
MOB1A	1.53602	1.46571	1.5076	1.53277	1.70202	1.39636	1.1641	1.29254	2.08014	2.65031	1.89505	0.902592			MOB1A	0.627538	0.783577	1.02891	1.08814	0.82769	0.488278
MTHFD2	1.98618	2.17523	2.16836	2.13526	2.01545	1.9902	1.90263	2.29499	1.50756	4.0792	1.89965	1.60997			MTHFD2	0.825184	1.17632	0.836573	1.80525	1.40045	0.476071
SLC4A5	0.00486765	0.00762349	0.0113353	0.00490572	0.00623189	0.0126753	0.0103257	0.0061297	0.00270851	0.0077072	0.00920529	0.00330553			SLC4A5	0.00276235	0.00232719	0.00187903	0.00209864	0.00398527	0
DCTN1	1.91281	1.9046	2.00757	1.93667	2.32492	1.9274	1.71502	1.81605	2.06316	2.73044	1.61889	3.289			DCTN1	0.290185	0.464342	0.497944	0.689823	0.31658	0.573727
C2ORF81	0.0322707	0.0290419	0.0622571	0.0590504	0.0811563	0.0416202	0.0347896	0.00215368	0.0826999	0.0549138	0.0207119	0.0271788			C2ORF81	0.00780365	0.00191651	0.0250985	0.0149003	0.0102122	0.0162759
WDR54	0.142604	0.138493	0.200548	0.21567	0.273354	0.163643	0.133122	0.0525166	0.271934	0.499844	0.147639	0.0514193			WDR54	0.297713	0.126489	0.801005	0.856245	0.516217	0.309243
RTKN	0.412669	0.221807	0.276233	0.267634	0.197438	0.334665	0.540907	0.293066	0.0574204	0.0014451	0.0490359	0.0931057			RTKN	0.165189	0.0949355	0.0214747	0.00188878	0.017311	0.0528968
INO80B	0.167303	0.165539	0.200199	0.206222	0.233838	0.183507	0.171565	0.168152	0.265795	0.301865	0.317405	0.15132			INO80B	0.10055	0.0952093	0.14992	0.149423	0.112957	0.12207
WBP1	0.560321	0.767794	0.740458	0.755845	0.717518	0.664789	0.745832	0.787914	0.700963	0.394994	0.146931	0.327614			WBP1	0.514005	0.66359	0.682895	0.266947	0.119683	0.671383
MOGS	0.603589	0.706988	0.733831	0.683531	0.710011	0.684842	0.704053	0.674101	0.875752	0.82724	1.34822	0.588935			MOGS	0.103795	0.144559	0.14482	0.190137	0.25568	0.105794
MRPL53	0.290797	0.310748	0.374066	0.397909	0.359609	0.338637	0.353774	0.370764	0.399234	0.449908	0.399722	0.135343			MRPL53	0.056352	0.0532515	0.0711348	0.0640085	0.0317576	0.0691728
CCDC142	0.0955503	0.069882	0.10289	0.11156	0.115432	0.085889	0.105322	0.105696	0.160163	0.120586	0.0697478	0.0534393			CCDC142	0.0236181	0.0392199	0.0408019	0.0658973	0.0386073	0.012207
TTC31	0.22896	0.304032	0.284081	0.254007	0.267122	0.262775	0.23479	0.288924	0.214875	0.344897	0.198268	0.162154			TTC31	0.0781056	0.159275	0.105897	0.188668	0.11906	0.0813797
LBX2	0.00414652	0.0217814	0.0109865	0.0139904	0.0175626	0.00964833	0.000794283	0.0279978	0.0195013	0.00208737	0.000531074	0.00220368			LBX2	0.000483412	0.0472966	0.0336884	0.000419728	0.000498158	0.0406899
LBX2-AS1	0.0182086	0.0695189	0.0423767	0.0492389	0.0376746	0.0314044	0	0.109506	0.0353912	0.00160567	0.0021243	0.023506			LBX2-AS1	0	0.0190966	0.00469758	0.00104932	0.00199263	0.0203449
PCGF1	0.0636401	0.09366	0.0885899	0.100658	0.10226	0.0804027	0.0762512	0.108181	0.135064	0.201511	0.184637	0.0593158			PCGF1	0.0446811	0.0687204	0.0704638	0.102204	0.122173	0.109863
TLX2	0.0054085	0.000544535	0.00523169	0.000908467	0.00226614	0.00151346	0.000158857	0	0.000180567	0.0629422	0.00159322	0			TLX2	6.90588e-05	0.000273787	0.000134217	0.0518364	0.000373619	0
DQX1	0.00973531	0.00181512	0.0083707	0.0056325	0.00339921	0.00926996	0.0152502	0.000828337	0.00144454	0.004817	0.00194727	0			DQX1	0.00359106	0.000479126	0.0008053	0.00251837	0.00373619	0
AUP1	1.01446	1.23337	1.23311	1.17955	1.2672	1.16007	1.01033	1.24449	1.27661	1.3372	2.25211	0.427698			AUP1	0.64791	0.858526	0.929719	0.923821	0.917857	0.809728
HTRA2	0.211112	0.274264	0.262631	0.280535	0.265564	0.245938	0.208738	0.274677	0.223362	0.554116	0.585775	0.174826			HTRA2	0.120991	0.185696	0.166563	0.376286	0.270126	0.203449
LOXL3	0.0245186	0.047193	0.0462132	0.0414261	0.0497135	0.0461606	0.0220811	0.0497002	0.0444196	0.00417473	0.0952393	0.164358			LOXL3	0.00697494	0.0181384	0.0217431	0.00125918	0.0128276	0.0406899
DOK1	0.0681472	0.103643	0.0910314	0.108471	0.103251	0.12051	0.0492456	0.0374408	0.0615735	0.221421	0.53196	0.329267			DOK1	0.0170575	0.0137578	0.0389228	0.0820568	0.156422	0.231932
M1AP	0.000721134	0.000726046	0.00139512	0.000363387	0.000849804	0.00189183	0.00047657	0.000165667	0	0.000321133	0.0028324	0.00110184			M1AP	0.00110494	0.00061602	0.000268433	0.000629592	0.00311349	0
SEMA4F	0.128722	0.0615324	0.0997508	0.0797634	0.0828559	0.0979967	0.154091	0.0497002	0.0771023	0.18979	0.00761207	0.188415			SEMA4F	0.0136737	0.00739224	0.00912674	0.0310599	0.00211717	0.0284829
HK2	0.71843	1.35408	0.881191	1.11523	0.892436	0.996048	0.242256	1.57699	0.490421	0.878139	1.83291	0.918936			HK2	0.0168504	0.108283	0.0369096	0.100105	0.331773	0.109863
LINC01291	0.0310088	0.00580837	0.0151719	0.0123552	0.0168544	0.0215669	0.0424147	0	0.0083061	0	0	0			LINC01291	0.00131212	0.000889806	0.0844223	0	0.000249079	0
POLE4	0.164959	0.318734	0.299776	0.364477	0.350544	0.276585	0.179985	0.279978	0.574565	0.105974	0.621534	0.205861			POLE4	0.917101	1.62828	2.52126	0.49318	1.37292	1.83918
EVA1A	0.014603	0.0577207	0.039412	0.0288893	0.0233696	0.0361339	0	0.0704087	0	0.0004817	0	0.353508			EVA1A	0.000276235	0.0708423	0.00147638	0.00125918	0.000249079	0.248208
MRPL19	0.967581	1.06384	0.970652	0.999132	0.940308	0.915267	0.774108	1.18121	0.897059	1.35872	0.733414	0.386012			MRPL19	0.942446	1.49337	0.941396	1.35866	0.917857	0.585934
GCFC2	0.239056	0.178063	0.200722	0.17061	0.172369	0.216236	0.206037	0.188033	0.103465	0.469818	0.0846179	0.100635			GCFC2	0.153103	0.144559	0.104152	0.353621	0.0758446	0.0976557
SUCLG1	0.696075	0.711162	0.753363	0.7275	0.742445	0.69922	0.795077	0.69133	0.779329	0.996316	0.689158	0.365995			SUCLG1	1.36364	1.22608	1.33089	1.40483	0.876011	0.598141
DNAH6	0.00270425	0.000181512	0.00209268	0.00145355	0.000141634	0.00132428	0.00270056	0.00132534	0.00144454	0.00321133	0	0.000367281			DNAH6	0.00276235	0.00123204	0.00134217	0.00188878	0.000996317	0.00406899
TRABD2A	0.00288454	0.00145209	0.00435974	0.00163524	0.00254941	0.00283774	0.00095314	0	0.00072227	0.00176623	0.00194727	0.00808017			TRABD2A	0.000966824	0.00143738	0.0008053	0.00188878	0.00136994	0
TMSB10	3.51841	6.61392	4.80757	5.45535	4.3357	4.5805	3.16347	8.41508	5.86645	5.61743	2.93082	9.75699			TMSB10	16.5642	46.7824	19.7996	17.1199	11.1362	78.389
KCMF1	0.558699	0.810086	0.687793	0.719869	0.686783	0.62052	0.468945	0.888143	0.82736	0.913303	0.686325	0.510887			KCMF1	0.346261	0.749627	0.47043	0.635048	0.381963	0.484209
TCF7L1	0.588986	0.29659	0.400573	0.367021	0.316694	0.496984	0.815411	0.311786	0.138315	0.009634	0.00300942	0.236712			TCF7L1	0.461244	0.257907	0.116903	0.0149003	0.00697422	0.118001
TGOLN2	2.00367	1.95361	2.00653	1.98264	2.15043	1.98169	1.63463	1.6749	2.43477	1.64228	2.39019	3.54518			TGOLN2	0.512486	0.72574	0.719804	0.857714	0.929065	0.821935
RETSAT	0.645595	0.659069	0.587693	0.534905	0.475607	0.643222	0.742655	0.765052	0.289991	0.366092	0.120377	0.551839			RETSAT	0.0639485	0.121561	0.0358359	0.0711439	0.031384	0.179035
ELMOD3	0.0939277	0.135589	0.103413	0.110288	0.105234	0.0961049	0.100397	0.151751	0.097687	0.168595	0.0892205	0.079149			ELMOD3	0.0482031	0.0959622	0.0463048	0.0841554	0.0592808	0.0528968
CAPG	0.541211	0.208012	0.492302	0.338313	0.426318	0.464255	0.607944	0.0241874	0.0920894	3.16477	0.616931	0.590771			CAPG	0.69121	0.0587957	0.170455	2.44324	0.385201	0.862625
PARTICL	0.0135213	0.0268637	0.0167414	0.0188961	0.0293182	0.0128644	0.00762512	0.0175608	0.0399054	0.0200708	0.0168174	0.00844746			PARTICL	0.0274854	0.0761126	0.076772	0.049318	0.0368637	0.0447588
MAT2A	1.55404	1.6062	1.75488	1.64215	1.65103	1.66784	1.59413	1.61741	1.49131	3.64743	3.68123	1.33396			MAT2A	0.571186	0.979745	0.659809	1.566	1.52723	0.634762
GGCX	0.632795	0.455594	0.498231	0.49675	0.506058	0.585899	0.808421	0.490873	0.454849	0.184652	0.199684	0.561389			GGCX	0.259799	0.270501	0.295948	0.285205	0.235629	0.211587
VAMP8	0.536343	0.609879	0.615944	0.656458	0.588631	0.66214	0.726134	0.561116	0.838194	0.00545927	2.1089	0.0113857			VAMP8	2.76974	2.4174	2.33416	0.0591816	4.07705	1.07828
VAMP5	0.024158	0.0243226	0.0367962	0.0196229	0.0308762	0.0225128	0.00826054	0.0115967	0.0238349	0.305558	0.0350509	0.324676			VAMP5	0.0511035	0.120398	0.0884488	1.4766	0.132136	2.30305
RNF181	0.40726	0.385531	0.428301	0.4506	0.466542	0.425851	0.500875	0.37855	0.56969	0.469497	0.577632	0.306128			RNF181	2.01597	1.36524	1.85085	1.38594	1.32024	2.0467
TMEM150A	0.0695894	0.122339	0.106029	0.114285	0.099427	0.102916	0.0911837	0.123422	0.174609	0.0274569	0.0886894	0.188782			TMEM150A	0.0669871	0.117454	0.0812011	0.0300105	0.0343729	0.162759
USP39	0.707793	0.961285	0.860613	0.877398	0.922179	0.778866	0.579509	0.956895	0.815623	1.75162	1.16766	0.322656			USP39	0.196749	0.445519	0.351245	0.696119	0.42057	0.219725
C2ORF68	0.431779	0.409127	0.385924	0.389551	0.434816	0.408446	0.387769	0.376065	0.404471	0.360472	0.328735	0.12359			C2ORF68	0.218364	0.218619	0.261588	0.181742	0.244596	0.215656
ATOH8	0.0171269	0.0684299	0.0519681	0.0490572	0.0436233	0.0499443	0.00254171	0.0790234	0.0185984	0.000802834	0.00690397	0.514928			ATOH8	0.000414353	0.0265573	0.00872409	0.000209864	0.00199263	0.126139
ST3GAL5	0.110153	0.338338	0.181016	0.218214	0.151123	0.155698	0.00508341	0.425268	0.139398	0.145634	0.0161093	0.0512357			ST3GAL5	0.00697494	0.28994	0.0659004	0.0933894	0.0270251	0.109863
POLR1A	1.36114	1.58823	1.22456	1.32545	1.33532	1.28947	0.887055	1.97327	1.31092	1.76334	1.467	0.598851			POLR1A	0.0877738	0.243465	0.139048	0.294439	0.203249	0.105794
PTCD3	0.639285	0.721146	0.649776	0.667723	0.596987	0.660059	0.532805	0.853022	0.508297	1.20297	0.880521	0.26738			PTCD3	0.292119	0.628888	0.319973	0.725499	0.771274	0.179035
IMMT	1.31391	1.66718	1.38169	1.4272	1.3492	1.3712	1.11422	1.58362	1.18109	1.60952	2.41055	0.638517			IMMT	0.741416	1.24237	0.762217	1.14859	1.6357	0.492347
MRPL35	0.404736	0.52112	0.468236	0.456596	0.460594	0.408257	0.361399	0.528479	0.400679	0.720945	0.624189	0.229918			MRPL35	0.397296	0.583987	0.470832	0.942709	0.560428	0.301105
REEP1	0.146931	0.184416	0.145964	0.150987	0.13087	0.139806	0.139794	0.234585	0.0637403	0.0486517	0.000531074	0.00220368			REEP1	0.0677467	0.118618	0.0378491	0.0226653	0.0053552	0.012207
KDM3A	0.415193	0.582289	0.41714	0.464408	0.387794	0.43758	0.247181	0.688514	0.306423	0.515259	0.361839	0.239283			KDM3A	0.0479268	0.190282	0.0754298	0.152361	0.236002	0.0447588
CHMP3	1.12154	1.44048	1.25037	1.28475	1.22811	1.14323	1.08912	1.6189	1.76866	0.423093	0.431586	1.51081			CHMP3	0.916411	1.82547	1.14567	0.476601	0.429163	1.54215
RNF103	0.501008	0.515856	0.46283	0.463137	0.422919	0.463876	0.520891	0.585303	0.475434	0.144349	0.122324	0.396479			RNF103	0.0864617	0.180562	0.0846907	0.0444911	0.0459551	0.0976557
RMND5A	0.955322	1.04442	0.896014	0.920096	0.890453	0.90997	0.658937	1.05215	0.691934	1.53678	1.16695	0.159216			RMND5A	0.130867	0.26879	0.146699	0.368521	0.237248	0.0569658
CD8A	0.00955503	0.0176066	0.00819631	0.0119918	0.0138801	0.011351	0.0114377	0.0180578	0.00487532	0.0158961	0	0			CD8A	0.00379824	0.00773447	0.0056371	0.00776496	0.00012454	0
CD8B	0.000180283	0	0.000523169	0.000726774	0.000566536	0.000567549	0	0.000165667	0	0.0118819	0	0			CD8B	0.000345294	0.000547573	0.000939517	0.0671564	0.0012454	0
PLGLB1	0.00288454	0.00453779	0.00383657	0.00417895	0.00467392	0.00416202	0.00301828	0.00347902	0.00361135	0.0187863	0.00477967	0.00404009			PLGLB1	0.000966824	0.00520194	0.0040265	0.00965374	0.00585336	0
CYTOR	0.103663	0.0849474	0.142128	0.12119	0.165995	0.114645	0.10977	0.0351215	0.325021	0.126366	0.0771828	0.447532			CYTOR	0.416701	0.186449	0.59458	0.338091	0.24609	1.31021
PLGLB2	0.00306482	0.00653442	0.0050573	0.00181693	0.00481555	0.00245938	0.00222399	0.0071237	0.0083061	0.019268	0.00442562	0.00826382			PLGLB2	0.000897765	0.00554418	0.00442915	0.0249738	0.0132012	0.00406899
RGPD2	0.0926657	0.130325	0.0946935	0.0697703	0.0742162	0.0622412	0.000158857	0.184554	0.037558	0.669724	0.00035405	0.00146912			RGPD2	0.000138118	0.0174539	0.0048318	0.0182582	0.000249079	0
KRCC1	0.159551	0.285336	0.247284	0.226027	0.22364	0.191075	0.153614	0.349061	0.325744	0.391301	0.0589493	0.214308			KRCC1	0.140397	0.419715	0.316215	0.32445	0.0748483	0.284829
THNSL2	0.287732	0.190224	0.220777	0.194775	0.20027	0.242911	0.366641	0.184222	0.155288	0	0	0.102655			THNSL2	0.0959227	0.0681728	0.0520761	0.00104932	0.0012454	0.0447588
FOXI3	0.0138818	0.00762349	0.0177877	0.0196229	0.0281852	0.0130536	0.0231931	0.00066267	0.0252794	0.0014451	0	0			FOXI3	0.00255518	0.00041068	0.00375807	0.000419728	0	0
EIF2AK3	0.322707	0.352132	0.361858	0.328683	0.378871	0.330124	0.350597	0.391638	0.483198	0.201832	0.127104	0.164542			EIF2AK3	0.0291428	0.0509927	0.0432178	0.0318993	0.0237871	0.0162759
EIF2AK3-DT	0.00685077	0.00962011	0.0146487	0.0139904	0.0239361	0.0117293	0.0119142	0.0061297	0.0211264	0.0213554	0.00336347	0.00367281			EIF2AK3-DT	0.00690588	0.00862428	0.0240248	0.0190976	0.00909139	0
RPIA	0.160092	0.254661	0.267688	0.279808	0.313436	0.229857	0.119937	0.204765	0.28331	1.09571	0.854322	0.0881474			RPIA	0.0802464	0.133266	0.188172	0.738931	0.406622	0.126139
MAL	0.00342539	0.00834953	0.00540608	0.00308879	0.00184124	0.00302693	0	0.0182234	0	0.0179835	0	0			MAL	0.000207177	0.0181384	0.00147638	0.0470095	0.000622698	0.00406899
MRPS5	0.40095	0.475742	0.478002	0.479852	0.505775	0.461795	0.406038	0.494683	0.56969	0.755145	0.804932	0.209901			MRPS5	0.57236	1.00411	0.871201	1.52781	1.32971	0.545244
ZNF514	0.114841	0.142124	0.106029	0.11265	0.101835	0.104051	0.114377	0.191512	0.117911	0.0549138	0.0306253	0.0679469			ZNF514	0.0749288	0.103902	0.116097	0.0514167	0.0418453	0.0895177
ZNF2	0.0522822	0.0451964	0.0360986	0.0410627	0.0379579	0.0431337	0.0433679	0.059806	0.0548925	0.0762692	0.0476197	0.0429718			ZNF2	0.0203724	0.0215607	0.0174482	0.0264429	0.0178092	0.0284829
PROM2	1.46354	1.35244	1.21637	1.20227	1.0107	1.31388	1.55743	1.53988	0.543508	0.00160567	0	0.00202004			PROM2	0.15628	0.28727	0.0869724	0.00419728	0.00423435	0.0895177
KCNIP3	0.00991559	0.0205108	0.0122073	0.0176243	0.0128887	0.0100267	0.0036537	0.0316425	0.0122786	0.0263329	0.0014162	0.00275461			KCNIP3	0.00131212	0.00848738	0.00348963	0.00545646	0.00012454	0
FAHD2A	0.156847	0.178789	0.187643	0.197319	0.195738	0.187859	0.16537	0.16633	0.157094	0.245346	0.248543	0.120652			FAHD2A	0.135148	0.154005	0.181058	0.228122	0.228655	0.15869
ANKRD36C	0.0465131	0.0250486	0.0277279	0.031433	0.041782	0.0336746	0.0260525	0.00927738	0.0149871	0.0973034	0.0205349	0.0297497			ANKRD36C	0.0629817	0.0341549	0.0660346	0.314796	0.195527	0.0569658
DUSP2	0.0569696	0.0767794	0.0882411	0.0779465	0.0917788	0.0832405	0.0255759	0.0263411	0.0908254	0.411211	0.367149	0.0262606			DUSP2	0.0229966	0.0222452	0.0546262	0.302414	0.221182	0.0366209
STARD7	1.51654	2.42844	2.06059	2.23683	2.26416	1.82902	1.17824	2.74014	2.56352	2.81329	3.2808	1.02031			STARD7	0.246678	0.745384	0.626524	0.705982	0.586581	0.431312
TMEM127	1.0799	1.19344	1.09499	1.15303	1.14029	1.08686	0.87117	1.31109	1.6921	0.527141	0.456193	1.28916			TMEM127	0.0756885	0.164067	0.144551	0.0719833	0.048695	0.236001
CIAO1	0.830927	0.894852	0.978326	0.948621	1.05857	0.884998	0.802703	0.981414	1.28131	1.6662	1.08198	0.533108			CIAO1	0.608961	0.696924	1.03427	1.23085	0.881242	0.528968
SNRNP200	5.14962	5.23969	5.22733	5.38376	6.05273	4.69041	3.91312	5.48177	5.70467	6.06894	3.00022	1.70345			SNRNP200	0.802326	1.40008	1.28378	1.62456	1.08997	0.48014
ITPRIPL1	0.0263214	0.00998314	0.0280767	0.0103565	0.024361	0.00737813	0.000158857	0	0	0.460505	0	0.00165276			ITPRIPL1	0.000828706	0.00157427	0.0032212	0.181532	0.00249079	0
NCAPH	0.584479	0.73004	0.670179	0.698248	0.694856	0.62506	0.46815	0.693981	0.475434	1.36771	0.994702	0.0328716			NCAPH	0.140673	0.288982	0.239443	0.675972	0.400146	0.0651038
ARID5A	0.0360567	0.0716971	0.0533632	0.0661364	0.0699672	0.0541063	0.00683083	0.0525166	0.103826	0.202475	0.198445	0.0411354			ARID5A	0.00227894	0.0218345	0.0228168	0.097167	0.0869286	0.0284829
KANSL3	0.61026	0.636561	0.59711	0.600133	0.645709	0.577575	0.442098	0.601042	0.637945	1.21694	0.674996	0.506296			KANSL3	0.0450954	0.082752	0.0616055	0.172508	0.135624	0.0366209
LMAN2L	0.290978	0.262829	0.284778	0.280535	0.270096	0.29626	0.356633	0.299527	0.257309	0.275854	0.213315	0.190251			LMAN2L	0.0609099	0.0684466	0.05825	0.0545646	0.0478232	0.0569658
CNNM4	0.668852	0.584104	0.681166	0.710966	0.754767	0.653438	0.718509	0.596734	0.815442	0.157677	0.0764747	0.0785981			CNNM4	0.0752051	0.0823413	0.10791	0.0232949	0.0207981	0.0488278
CNNM3	0.510383	0.545079	0.615421	0.618848	0.738055	0.549009	0.526292	0.473478	0.796483	0.394673	0.410521	0.137179			CNNM3	0.0676777	0.0971258	0.163744	0.110179	0.118188	0.0935867
ANKRD23	0.0118987	0.031946	0.0317389	0.0323414	0.034417	0.0164589	0.0101668	0.0394289	0.0399054	0.0390177	0.0115066	0.00440737			ANKRD23	0.00145024	0.0101985	0.00765035	0.00461701	0.00386073	0.00813797
ANKRD39	0.0766205	0.104732	0.159392	0.142266	0.208768	0.113321	0.0549644	0.0765384	0.306784	0.296567	0.116659	0.0396663			ANKRD39	0.159112	0.245792	0.85496	0.854146	0.253687	0.43945
SEMA4C	0.251315	0.734759	0.702964	0.783644	1.0022	0.465958	0.174742	0.804813	2.39378	0.134715	0.185522	0.227163			SEMA4C	0.0125687	0.0643398	0.144015	0.0203568	0.0315085	0.0447588
FAM178B	0.00252397	0.0110722	0.0158695	0.0196229	0.0240778	0.00567549	0.00174742	0.0120937	0.0433362	0.000160567	0	0			FAM178B	0.00435071	0.0430529	0.0967702	0.000629592	0.000871777	0.0284829
FAHD2B	0.164419	0.110359	0.13271	0.120099	0.111891	0.151536	0.167753	0.065273	0.0382803	0.360151	0.301827	0.00771289			FAHD2B	0.122096	0.0589325	0.0358359	0.250787	0.190919	0.00406899
ANKRD36	0.0542653	0.0375729	0.0592925	0.0510559	0.0539625	0.0499443	0.0560764	0.0369438	0.0393637	0.117535	0.0697478	0.0429718			ANKRD36	0.0468219	0.0497607	0.0832144	0.188878	0.116071	0.0366209
ANKRD36B	0.0411046	0.0252301	0.0347035	0.0310696	0.0288933	0.0293234	0.0374902	0.0207084	0.0135426	0.064869	0.0274388	0.0134057			ANKRD36B	0.0197508	0.0276524	0.0269776	0.0927598	0.0475741	0.00813797
COX5B	0.867164	1.12174	1.08592	1.19972	1.17202	0.983373	0.944403	1.17707	1.49113	1.20553	1.71519	0.619052			COX5B	5.06264	6.58402	7.46392	4.90914	5.21534	6.85217
ACTR1B	0.523002	0.504784	0.5999	0.569427	0.578716	0.549955	0.667833	0.50628	0.55055	0.407839	0.214554	0.440737			ACTR1B	0.118712	0.114101	0.12415	0.0805877	0.0691195	0.166828
C2ORF92	0.00685077	0.00217814	0.0066268	0.00218032	0.00623189	0.0054863	0.00794283	0.00397602	0.00379192	0.00112397	0.00265537	0.00146912			C2ORF92	0.00593906	0.0060233	0.00751614	0.00461701	0.00485704	0.00813797
ZAP70	0.146751	0.0660702	0.186597	0.0708604	0.160046	0.066214	0.000317713	0	0	2.891	0.0014162	0			ZAP70	0.00151929	0.00260097	0.00429493	0.751732	0.0066006	0.00406899
TMEM131	0.863558	0.977803	0.857648	0.888117	0.907165	0.814622	0.520891	1.12621	0.977592	0.856784	0.367681	0.965765			TMEM131	0.156211	0.443055	0.276218	0.417839	0.223673	0.292967
INPP4A	0.288814	0.361934	0.346687	0.311968	0.343321	0.275072	0.171883	0.355191	0.368719	1.51029	0.262705	0.278031			INPP4A	0.0257589	0.0678306	0.0454995	0.307031	0.0906648	0.0406899
COA5	0.134852	0.193491	0.188864	0.201861	0.198004	0.167805	0.163781	0.192506	0.227154	0.272482	0.221281	0.0802508			COA5	0.582788	0.688778	0.846907	0.628542	0.647357	0.878901
UNC50	0.177579	0.199663	0.186422	0.195502	0.168686	0.186156	0.214456	0.19847	0.139759	0.243098	0.328381	0.172989			UNC50	0.271539	0.31287	0.207633	0.320252	0.325422	0.284829
MGAT4A	0.561944	0.856735	0.607225	0.655732	0.628288	0.555819	0.273551	1.21501	0.499991	1.61867	0.553203	0.00128548			MGAT4A	0.103726	0.444629	0.214344	0.652467	0.213212	0.126139
LINC02611	0.00198312	0.00181512	0.00592925	0.00109016	0.00269105	0.00283774	0	0.000497002	0.000361135	0.0799622	0.00407157	0.00018364			LINC02611	0.000276235	0.00116359	0.00214747	0.198951	0.00871777	0
TSGA10	0.0237974	0.0379359	0.0303438	0.0328865	0.0320093	0.0206209	0.0168388	0.0395945	0.0471281	0.0247273	0.0148701	0.00569285			TSGA10	0.0537968	0.13881	0.108716	0.105981	0.084936	0.0976557
C2ORF15	0.0576907	0.086581	0.0758595	0.0710421	0.087813	0.0626195	0.0522638	0.0907858	0.0879363	0.049294	0.00867422	0.000918202			C2ORF15	0.0467528	0.123615	0.0983808	0.0348374	0.0179337	0.0325519
LIPT1	0.0456117	0.0382989	0.0360986	0.0334316	0.0322925	0.0332962	0.0374902	0.0347902	0.0281685	0.0772326	0.0462035	0.0178131			LIPT1	0.0575951	0.073717	0.0503313	0.125289	0.0788336	0.0651038
MITD1	0.0632795	0.0856735	0.0851021	0.0903016	0.0820061	0.0906186	0.0765689	0.0656043	0.0693379	0.263811	0.328204	0.069416			MITD1	0.144126	0.216634	0.150994	0.564324	0.590567	0.207518
MRPL30	0.793788	0.76852	0.75005	0.760205	0.766665	0.786623	0.798255	0.782282	0.646792	0.78469	0.878928	0.262238			MRPL30	0.202204	0.241137	0.211257	0.241973	0.302507	0.138346
LYG1	0.000180283	0.00326721	0.000871948	0.00145355	0.00269105	0.0011351	0.00127085	0.00132534	0.0010834	0.00449587	0.0042486	0.000734561			LYG1	0.000276235	0.00280631	0.000939517	0.00650578	0.00298895	0.00406899
TXNDC9	0.36868	0.341605	0.386971	0.382828	0.366549	0.399365	0.472281	0.339121	0.374136	0.32595	0.378833	0.260586			TXNDC9	0.815447	0.692475	0.658467	0.548164	0.50974	0.528968
EIF5B	1.8726	2.06869	1.65653	1.70628	1.74705	1.68032	1.26307	2.10099	1.49438	2.64534	2.37479	0.950706			EIF5B	1.40176	2.71836	1.6514	3.8936	2.70712	1.67235
REV1	0.221568	0.257202	0.233508	0.244741	0.26783	0.240262	0.185386	0.261423	0.244849	0.257228	0.315281	0.138465			REV1	0.178379	0.314238	0.226558	0.240084	0.295408	0.174966
AFF3	0.800819	0.241229	0.38575	0.347034	0.36839	0.465579	0.687055	0.212054	0.0601289	0.207613	0	0.240018			AFF3	0.291566	0.0973311	0.0671083	0.213222	0.00273987	0.0325519
LONRF2	0.351733	0.333618	0.41993	0.434792	0.632254	0.322557	0.285783	0.240549	0.535563	0.0545927	0.00690397	0.00220368			LONRF2	0.0453717	0.0724165	0.20911	0.0237146	0.00149447	0.012207
CHST10	0.131607	0.104369	0.125561	0.123188	0.141209	0.132428	0.117077	0.061297	0.0980481	0.271518	0.282178	0.0839236			CHST10	0.0185078	0.0119782	0.0249643	0.0411333	0.0469514	0.0203449
PDCL3	0.281963	0.505873	0.398829	0.442969	0.404365	0.34261	0.240032	0.571718	0.568426	0.545927	0.45159	0.166562			PDCL3	0.404961	0.944427	0.733897	0.858553	0.573505	0.374347
NPAS2	0.0461526	0.0880331	0.0561534	0.0528728	0.056087	0.0463498	0.0103257	0.118949	0.0991315	0.205847	0	0.136261			NPAS2	0.00400541	0.031417	0.013019	0.0673663	0.000747237	0.0203449
RPL31	2.8757	2.95755	3.49948	3.62133	3.55572	3.28043	3.34584	2.19509	4.09942	7.10427	8.03179	2.90629			RPL31	5.63182	3.63198	5.43806	6.72215	10.5509	4.75258
TBC1D8	0.13341	0.34342	0.194619	0.218577	0.165428	0.146238	0.0489278	0.510421	0.175331	0.165223	0.149763	0.118448			TBC1D8	0.00587	0.0926767	0.02228	0.0417629	0.0262779	0.0366209
TBC1D8-AS1	0.00378595	0.0030857	0.00523169	0.00508742	0.00651516	0.00756732	0.00444799	0.00546703	0.00686156	0.00272963	0.000177025	0.00330553			TBC1D8-AS1	0.003522	0.00588641	0.00778457	0.0052466	0.000871777	0
CNOT11	0.595837	0.809542	0.700174	0.749485	0.67701	0.650411	0.570295	0.893113	0.674961	0.874928	0.756427	0.273991			CNOT11	0.141916	0.253869	0.173811	0.27702	0.200758	0.109863
RNF149	0.288634	0.404771	0.393946	0.378286	0.377454	0.323503	0.323114	0.543058	0.536285	0.426626	0.00159322	0.333674			RNF149	0.106143	0.244902	0.150994	0.193495	0.0053552	0.174966
CREG2	0.000721134	0.00526384	0.0120329	0.0103565	0.0157214	0.00397284	0.000794283	0.00066267	0.0758383	0.0004817	0	0.00018364			CREG2	0.000552471	0.00171117	0.0221458	0.00104932	0	0.012207
[truncated: 13,128 more rows]
