# Supplementary material for: Effective methods for bulk RNA-seq deconvolution using scnRNA-seq transcriptomes
Source: Genome Biol. 2023 Aug 1;24:177. doi: 10.1186/s13059-023-03016-6 (PMC10394903; doi:10.1186/s13059-023-03016-6)
Supplement: Supplementary file 5 — Additional file 5: Table S4. Datasets used to evaluate deconvolution accuracy. Annotations include methods for setting the gold-standard composition, quality of deconvolution, sample types, cell or nuclei counts, UMI counts, and the number of samples in each dataset. [file 13059_2023_3016_MOESM5_ESM.xlsx]

## Sheet: Sheet1
Dataset	Accession Number	Gold standard	Agreement with bulk	Sample type	Species	Number of individual cells/nuclei (M UMI)	Number of matching bulk samples (M reads)
Cell mixtures	GEO GSE220608	Cell counts (includes scRNA-seq and FACSymphony)	+++	Cell lines (T47D, BT474, MCF7, Thp1, Jurkat, hMSCs)	Human	35183 (542.62)	18 (372.97)
Kidney	GEO GSE14115	Sum of individual cells per cell type (scRNA-seq)	+++	Kidney	Mouse	66470 (154.38)	12 (134.92)
AML	GEO GSE220608	Sum of individual cells per cell type (scRNA-seq)	+++	blood	Human	27687 (128.57)	12 (67.39)
Breast cancer	GEO GSE176078	Sum of individual cells per cell type (scRNA-seq)	++	Breast cancer	Human	87937 (595.58)	24 (1235.35)
NB_1	EGAS00001004349	Sum of individual nuclei per cell type (snRNA-seq)	++	Neuroblastoma	Human	63182 (76.69)	14 (736.42)
NB_2	EGAS00001006723; EGAS00001006823; GEO GSE218450	Sum of individual cells per cell type (scRNA-seq)	++	Neuroblastoma	Human	4026 (498.54)	4 (312.68)
Synapse	syn8691134; syn23554292; syn23554293; syn23554294	Sum of individual nuclei per cell type (snRNA-seq)	++	Brain	Human	158796 (262.66)	24 (701.4)
Brain	GEO GSE67835	IHC on bulk samples	+	Brain	Human	259 (157.43)	49 (17.11)
Agreement with bulk: +++ = technical replicates; ++ = biological replicates; + = different samples but common cell types
