# Supplementary material for: Effective methods for bulk RNA-seq deconvolution using scnRNA-seq transcriptomes
Source: Genome Biol. 2023 Aug 1;24:177. doi: 10.1186/s13059-023-03016-6 (PMC10394903; doi:10.1186/s13059-023-03016-6)
Supplement: Supplementary file 6 — Additional file 6: Table S5. Predicted abundance and clinical annotations of pediatric AML and neuroblastoma TARGET patients that were used to evaluate the outcomes-predictive value of subclone abundances in diagnostic samples. [file 13059_2023_3016_MOESM6_ESM.xlsx]

## Sheet: AML
TARGET.USI	Mixture	First.Event	Overall.Survival.Time.in.Days	Event.Free.Survival.Time.in.Days	Vital.Status	AML-X
PABGKN	TARGET-20-PABGKN-09A-01R	Death without Remission	95	95	Dead	0.0397619
PABHET	TARGET-20-PABHET-03A-02R	Censored	3632	3632	Alive	0.0258055
PABHKY	TARGET-20-PABHKY-03A-02R	Censored	2472	2472	Alive	0.115027
PABLDZ	TARGET-20-PABLDZ-09A-04R	Relapse	721	714	Alive	0.0857416
PACDZR	TARGET-20-PACDZR-09A-02R	Relapse	455	377	Dead	0.0667545
PADDXZ	TARGET-20-PADDXZ-03A-02R	Relapse	752	320	Alive	0.030063
PADYIR	TARGET-20-PADYIR-09A-01R	Relapse	585	373	Dead	0.0584622
PADZCG	TARGET-20-PADZCG-09A-02R	Relapse	536	314	Dead	0.0999178
PADZKD	TARGET-20-PADZKD-09A-02R	Relapse	1346	385	Alive	0.094504
PAEAFC	TARGET-20-PAEAFC-09A-03R	Death without Remission	2	2	Dead	0.0660544
PAEAKL	TARGET-20-PAEAKL-09A-03R	Relapse	163	134	Dead	4.32051e-19
PAECBZ	TARGET-20-PAECBZ-09A-03R	Censored	3117	3117	Alive	0.00143867
PAECCE	TARGET-20-PAECCE-09A-01R	Induction Failure	147	85	Dead	0.131557
PAEENN	TARGET-20-PAEENN-09A-01R	Death without Remission	33	33	Dead	0.149841
PAEERJ	TARGET-20-PAEERJ-09A-01R	Relapse	373	259	Dead	0.118695
PAEEYP	TARGET-20-PAEEYP-09A-02R	Induction Failure	398	100	Dead	0.0172499
PAEFGR	TARGET-20-PAEFGR-09A-02R	Relapse	4022	497	Alive	0.134918
PAEFGT	TARGET-20-PAEFGT-03A-01R	Relapse	315	213	Dead	0.0754125
PAEFHC	TARGET-20-PAEFHC-09A-02R	Relapse	3965	651	Alive	0.0451186
PAEGRE	TARGET-20-PAEGRE-03A-02R	Censored	4037	4037	Alive	-1.79175e-18
PAEGRI	TARGET-20-PAEGRI-03A-01R	Censored	1867	1867	Alive	0.0532385
PAEIKD	TARGET-20-PAEIKD-09A-01R	Relapse	3600	809	Alive	0.0795283
PAEJBT	TARGET-20-PAEJBT-09A-02R	Death without Remission	80	80	Dead	0.105048
PAERAH	TARGET-20-PAERAH-09A-03R	Relapse	538	309	Dead	0.0744999
PAESVN	TARGET-20-PAESVN-09A-02R	Relapse	3280	587	Alive	0.149001
PAKERZ	TARGET-20-PAKERZ-09A-01R	Relapse	397	221	Dead	0.161098
PAKHBF	TARGET-20-PAKHBF-09A-01R	Relapse	2026	299	Alive	0.0802876
PAKIWK	TARGET-20-PAKIWK-09A-01R	Relapse	112	107	Alive	0.0716185
PAKIYW	TARGET-20-PAKIYW-09A-01R	Relapse	2965	461	Alive	0.00807494
PAKKBK	TARGET-20-PAKKBK-09A-02R	Relapse	371	286	Dead	0.0549447
PAKLPD	TARGET-20-PAKLPD-09A-02R	Censored	2707	2707	Alive	1.03467e-18
PAKRUP	TARGET-20-PAKRUP-09A-02R	Censored	1787	1787	Alive	0.0139926
PAKSMZ	TARGET-20-PAKSMZ-03A-02R	Relapse	1293	1117	Dead	0.249792
PAKTCX	TARGET-20-PAKTCX-09A-02R	Relapse	1896	269	Dead	0.0553156
PAKVGI	TARGET-20-PAKVGI-09A-01R	Relapse	1229	665	Dead	0.0955235
PAKVYM	TARGET-20-PAKVYM-09A-02R	Relapse	448	271	Dead	0.0778288
PALBYP	TARGET-20-PALBYP-09A-02R	Censored	2419	2419	Alive	0.113467
PALFVW	TARGET-20-PALFVW-09A-01R	Relapse	451	385	Dead	0.104102
PALGKX	TARGET-20-PALGKX-09A-03R	Relapse	485	214	Dead	0.0172239
PALHVV	TARGET-20-PALHVV-09A-02R	Relapse	693	244	Dead	0.0619372
PALVKV	TARGET-20-PALVKV-09A-02R	Relapse	2343	353	Alive	0.000712375
PAMVKZ	TARGET-20-PAMVKZ-09A-03R	Relapse	693	517	Dead	-4.49943e-18
PAMVVP	TARGET-20-PAMVVP-09A-03R	Censored	3308	3308	Alive	0.111866
PAMYAS	TARGET-20-PAMYAS-09A-03R	Relapse	3263	991	Alive	-4.80935e-18
PAMYGX	TARGET-20-PAMYGX-09A-03R	Censored	3380	3380	Alive	0.12107
PAMYJX	TARGET-20-PAMYJX-09A-04R	Relapse	483	364	Dead	0.121809
PANAEV	TARGET-20-PANAEV-09A-03R	Censored	2767	2767	Alive	0.0108109
PANBWF	TARGET-20-PANBWF-09A-03R	Censored	2602	2602	Alive	8.99079e-19
PANBYS	TARGET-20-PANBYS-09A-03R	Censored	1532	1532	Alive	0.0910772
PANBZH	TARGET-20-PANBZH-09A-03R	Relapse	462	284	Dead	0.0448103
PANCSC	TARGET-20-PANCSC-09A-03R	Relapse	2899	725	Alive	0.0932085
PANDER	TARGET-20-PANDER-09A-02R	Relapse	3291	1868	Alive	1.61755e-18
PANDIX	TARGET-20-PANDIX-09A-03R	Relapse	3069	728	Alive	0.0734763
PANFMG	TARGET-20-PANFMG-09A-04R	Censored	3253	3253	Alive	0.0624334
PANGCM	TARGET-20-PANGCM-03A-03R	Relapse	3055	496	Alive	0.0002074
PANGDN	TARGET-20-PANGDN-09A-05R	Relapse	3063	633	Alive	0.096136
PANGJY	TARGET-20-PANGJY-09A-03R	Censored	2983	2983	Alive	1.69748e-18
PANGTF	TARGET-20-PANGTF-09A-04R	Relapse	616	458	Dead	0.124434
PANHYK	TARGET-20-PANHYK-09A-01R	Censored	1675	1675	Alive	0.0478412
PANINI	TARGET-20-PANINI-09A-03R	Censored	3144	3144	Alive	-2.63161e-18
PANJGR	TARGET-20-PANJGR-09A-03R	Censored	1728	1728	Alive	-8.64013e-18
PANJVI	TARGET-20-PANJVI-03A-02R	Censored	2131	2131	Alive	0.0508301
PANKFG	TARGET-20-PANKFG-09A-02R	Censored	1591	1591	Alive	0.130647
PANKFZ	TARGET-20-PANKFZ-09A-04R	Censored	3116	3116	Alive	0.000257374
PANKKE	TARGET-20-PANKKE-09A-03R	Relapse	3149	269	Alive	1.03333e-05
PANKNB	TARGET-20-PANKNB-09A-03R	Censored	443	443	Alive	8.67611e-05
PANLIR	TARGET-20-PANLIR-09A-02R	Relapse	3238	425	Alive	0.087862
PANLIZ	TARGET-20-PANLIZ-09A-03R	Relapse	784	329	Dead	0.0206091
PANLJN	TARGET-20-PANLJN-09A-03R	Censored	2133	2133	Alive	8.98136e-19
PANLKB	TARGET-20-PANLKB-09A-03R	Censored	1985	1985	Alive	0.000228803
PANLLX	TARGET-20-PANLLX-09A-01R	Relapse	3234	614	Alive	0.213352
PANLRE	TARGET-20-PANLRE-09A-05R	Relapse	1831	293	Alive	0.0510104
PANLXK	TARGET-20-PANLXK-09A-03R	Censored	3095	3095	Alive	0.00509925
PANLXM	TARGET-20-PANLXM-09A-03R	Relapse	390	284	Dead	0.145162
PANNHB	TARGET-20-PANNHB-09A-03R	Relapse	436	366	Dead	0.0392068
PANNJI	TARGET-20-PANNJI-09A-03R	Death	95	95	Dead	-1.30217e-18
PANPKN	TARGET-20-PANPKN-09A-03R	Censored	3630	3630	Alive	0.0139649
PANPLS	TARGET-20-PANPLS-03A-04R	Relapse	702	325	Dead	0.0736758
PANPTM	TARGET-20-PANPTM-09A-02R	Relapse	3130	342	Alive	-7.32291e-19
PANSBH	TARGET-20-PANSBH-09A-05R	Relapse	813	523	Dead	0.106515
PANSJB	TARGET-20-PANSJB-09A-03R	Relapse	422	297	Dead	2.1216e-05
PANTNA	TARGET-20-PANTNA-09A-02R	Relapse	1152	311	Dead	-5.55622e-19
PANTPW	TARGET-20-PANTPW-09A-02R	Censored	2946	2946	Alive	2.29709e-18
PANUTB	TARGET-20-PANUTB-09A-05R	Relapse	925	763	Dead	0.0972009
PANUUA	TARGET-20-PANUUA-09A-02R	Relapse	1767	462	Dead	-2.00461e-18
PANVBP	TARGET-20-PANVBP-09A-02R	Death	136	136	Dead	0.0181917
PANVGE	TARGET-20-PANVGE-09A-02R	Censored	2819	2819	Alive	-1.03898e-17
PANVGP	TARGET-20-PANVGP-03A-04R	Relapse	2688	391	Alive	0.157487
PANWHP	TARGET-20-PANWHP-09A-02R	Censored	2738	2738	Alive	0.0185716
PANYGP	TARGET-20-PANYGP-09A-01R	Censored	715	715	Alive	7.68209e-19
PANYNR	TARGET-20-PANYNR-03A-03R	Relapse	2952	321	Alive	0.11489
PANYSN	TARGET-20-PANYSN-03A-04R	Censored	914	914	Alive	0.102242
PANZKA	TARGET-20-PANZKA-09A-02R	Censored	2824	2824	Alive	-1.13232e-18
PANZWB	TARGET-20-PANZWB-09A-02R	Censored	2776	2776	Alive	-6.79974e-19
PAPAEG	TARGET-20-PAPAEG-09A-02R	Induction Failure	494	35	Dead	0.0193367
PAPAWN	TARGET-20-PAPAWN-09A-02R	Censored	2605	2605	Alive	-1.98583e-18
PAPBEJ	TARGET-20-PAPBEJ-09A-03R	Relapse	404	263	Dead	0.0976477
PAPUNR	TARGET-20-PAPUNR-09A-02R	Censored	2083	2083	Alive	0.070211
PAPVCN	TARGET-20-PAPVCN-09A-03R	Relapse	2592	486	Alive	-6.30996e-18
PAPVDV	TARGET-20-PAPVDV-03A-01R	Censored	2688	2688	Alive	0.116841
PAPVGE	TARGET-20-PAPVGE-09A-03R	Relapse	769	591	Dead	0.0359245
PAPVZK	TARGET-20-PAPVZK-09A-03R	Relapse	2492	541	Alive	8.71013e-19
PAPWHS	TARGET-20-PAPWHS-09A-03R	Censored	2687	2687	Alive	0.000627019
PAPWIU	TARGET-20-PAPWIU-09A-03R	Censored	2829	2829	Alive	-2.01014e-18
PAPWYK	TARGET-20-PAPWYK-09A-03R	Death	199	199	Dead	-3.25453e-19
PAPWZR	TARGET-20-PAPWZR-09A-01R	Induction Failure	483	68	Dead	0.274417
PAPXRJ	TARGET-20-PAPXRJ-09A-01R	Relapse	1248	392	Dead	0.161298
PAPXUF	TARGET-20-PAPXUF-09A-01R	Induction Failure	1070	79	Alive	0.00604926
PAPXWI	TARGET-20-PAPXWI-09A-03R	Relapse	880	410	Alive	-1.04855e-17
PAPZIZ	TARGET-20-PAPZIZ-09A-03R	Relapse	974	411	Dead	4.25817e-18
PAPZLT	TARGET-20-PAPZLT-09A-02R	Relapse	803	506	Dead	-3.05267e-18
PARAJX	TARGET-20-PARAJX-09A-02R	Censored	2803	2803	Alive	0.000135902
PARANT	TARGET-20-PARANT-09A-02R	Censored	2509	2509	Alive	0.0181249
PARASV	TARGET-20-PARASV-03A-03R	Relapse	749	435	Dead	1.3174e-05
PARBFJ	TARGET-20-PARBFJ-09A-02R	Censored	2387	2387	Alive	0.00696497
PARBFZ	TARGET-20-PARBFZ-03A-02R	Censored	2373	2373	Alive	-2.66214e-18
PARBIU	TARGET-20-PARBIU-09A-03R	Relapse	917	809	Dead	0.102396
PARBRA	TARGET-20-PARBRA-09A-03R	Relapse	1362	637	Dead	-2.19865e-18
PARBTV	TARGET-20-PARBTV-09A-02R	Induction Failure	444	77	Dead	0.0341645
PARBVE	TARGET-20-PARBVE-09A-02R	Censored	2820	2820	Alive	0.0609029
PARBXE	TARGET-20-PARBXE-09A-04R	Relapse	2758	925	Alive	0.204916
PARCCH	TARGET-20-PARCCH-03A-03R	Relapse	228	109	Dead	0.0697451
PARCEV	TARGET-20-PARCEV-09A-02R	Relapse	669	308	Dead	0.00374101
PARCHW	TARGET-20-PARCHW-09A-01R	Relapse	395	299	Dead	0.151981
PARCUK	TARGET-20-PARCUK-09A-03R	Relapse	279	203	Dead	3.1558e-19
PARCZL	TARGET-20-PARCZL-09A-02R	Relapse	2695	985	Alive	0.0981803
PARDDA	TARGET-20-PARDDA-09A-02R	Censored	2768	2768	Alive	0.0209416
PARDDY	TARGET-20-PARDDY-09A-05R	Relapse	766	247	Dead	0.104758
PARDMG	TARGET-20-PARDMG-09A-03R	Relapse	413	287	Dead	0.110959
PARDZW	TARGET-20-PARDZW-09A-01R	Censored	2555	2555	Alive	0.0245762
PAREFM	TARGET-20-PAREFM-09A-02R	Censored	837	837	Alive	0.0251828
PARENB	TARGET-20-PARENB-09A-03R	Censored	314	314	Alive	0.108431
PARFAL	TARGET-20-PARFAL-09A-05R	Relapse	378	256	Dead	0.131309
PARGTL	TARGET-20-PARGTL-09A-02R	Censored	1515	1515	Alive	0.0452128
PARGVC	TARGET-20-PARGVC-03A-03R	Relapse	295	230	Dead	5.12898e-18
PARHBA	TARGET-20-PARHBA-03A-02R	Censored	1105	1105	Alive	0.0392052
PARHJV	TARGET-20-PARHJV-09A-01R	Censored	2662	2662	Alive	0.1104
PARHVI	TARGET-20-PARHVI-03A-03R	Censored	1167	1167	Alive	0.0906098
PARHVK	TARGET-20-PARHVK-09A-04R	Relapse	2516	376	Alive	0.0126024
PARIHK	TARGET-20-PARIHK-03A-03R	Induction Failure	923	77	Dead	0.0267866
PARIMT	TARGET-20-PARIMT-03A-01R	Relapse	2476	383	Alive	0.045433
PARIZR	TARGET-20-PARIZR-03A-02R	Censored	2457	2457	Alive	0.0661013
PARJCR	TARGET-20-PARJCR-09A-01R	Relapse	468	318	Dead	0.0166036
PARJWH	TARGET-20-PARJWH-09A-01R	Induction Failure	162	76	Dead	0.00320533
PARJYP	TARGET-20-PARJYP-03A-01R	Censored	1798	1798	Alive	-3.65045e-18
PARKCX	TARGET-20-PARKCX-09A-03R	Censored	2760	2760	Alive	0.0451005
PARKFB	TARGET-20-PARKFB-09A-02R	Relapse	2162	600	Alive	0.0789417
PARLMY	TARGET-20-PARLMY-09A-01R	Relapse	565	308	Dead	0.124277
PARLSW	TARGET-20-PARLSW-09A-02R	Censored	2613	2613	Alive	0.00503179
PARMME	TARGET-20-PARMME-09A-02R	Censored	2363	2363	Alive	0.0648702
PARMZC	TARGET-20-PARMZC-09A-02R	Censored	828	828	Alive	0.0773541
PARMZF	TARGET-20-PARMZF-09A-02R	Relapse	2193	294	Alive	-8.22941e-19
PARPBF	TARGET-20-PARPBF-09A-02R	Death without Remission	84	84	Dead	0.060251
PARPDS	TARGET-20-PARPDS-09A-01R	Relapse	836	550	Dead	0.0316854
PARPVZ	TARGET-20-PARPVZ-09A-02R	Relapse	1377	611	Dead	0.0714905
PARPWL	TARGET-20-PARPWL-09A-03R	Censored	1199	1199	Alive	-1.0868e-17
PARSAN	TARGET-20-PARSAN-03A-01R	Relapse	870	339	Dead	0.092354
PARSHM	TARGET-20-PARSHM-03A-02R	Relapse	2450	404	Alive	0.0539896
PARTAL	TARGET-20-PARTAL-09A-02R	Relapse	531	384	Dead	0.0513134
PARTST	TARGET-20-PARTST-09A-02R	Censored	2379	2379	Alive	0.148675
PARTXH	TARGET-20-PARTXH-09A-02R	Censored	2330	2330	Alive	0.117099
PARTYV	TARGET-20-PARTYV-09A-03R	Censored	406	406	Alive	0.0427475
PARUBT	TARGET-20-PARUBT-09A-02R	Relapse	586	293	Dead	0.014858
PARUDL	TARGET-20-PARUDL-03A-01R	Relapse	2411	257	Alive	0.0729916
PARUNX	TARGET-20-PARUNX-09A-04R	Relapse	2364	690	Alive	0.0471954
PARURW	TARGET-20-PARURW-09A-02R	Censored	2283	2283	Alive	-5.74111e-19
PARUTH	TARGET-20-PARUTH-09A-04R	Relapse	1412	488	Dead	-5.03868e-18
PARUUB	TARGET-20-PARUUB-09A-02R	Censored	1882	1882	Alive	0.0448454
PARUWX	TARGET-20-PARUWX-09A-02R	Relapse	439	228	Dead	0.0394379
PARVAI	TARGET-20-PARVAI-03A-02R	Relapse	429	335	Dead	0.136757
PARVSF	TARGET-20-PARVSF-09A-02R	Relapse	2192	221	Alive	0.0733021
PARVUA	TARGET-20-PARVUA-03A-02R	Induction Failure	222	75	Dead	0.0712283
PARWDZ	TARGET-20-PARWDZ-09A-01R	Relapse	321	261	Dead	0.109801
PARWXU	TARGET-20-PARWXU-09A-02R	Relapse	2309	439	Alive	6.23377e-19
PARXBT	TARGET-20-PARXBT-09A-02R	Censored	2246	2246	Alive	0.170641
PARXMP	TARGET-20-PARXMP-09A-02R	Censored	1903	1903	Alive	0.108186
PARXNG	TARGET-20-PARXNG-09A-01R	Censored	2246	2246	Alive	0.0846084
PARXZP	TARGET-20-PARXZP-09A-01R	Relapse	1754	128	Dead	0.180028
PARYFN	TARGET-20-PARYFN-03A-01R	Relapse	2203	655	Alive	0.139154
PARYGA	TARGET-20-PARYGA-09A-03R	Censored	2406	2406	Alive	0.0142086
PARYVW	TARGET-20-PARYVW-09A-01R	Relapse	2317	348	Alive	0.0781577
PARZUU	TARGET-20-PARZUU-09A-04R	Relapse	2168	558	Alive	0.217609
PARZWH	TARGET-20-PARZWH-09A-03R	Censored	2151	2151	Alive	0.00459098
PASBHI	TARGET-20-PASBHI-09A-01R	Censored	2342	2342	Alive	0.000106716
PASBPK	TARGET-20-PASBPK-09A-02R	Relapse	2117	239	Alive	-1.24155e-18
PASBPW	TARGET-20-PASBPW-09A-02R	Relapse	428	428	Alive	0.0451817
PASBSB	TARGET-20-PASBSB-03A-01R	Death	162	162	Dead	0.00229847
PASCCS	TARGET-20-PASCCS-09A-01R	Relapse	2221	763	Alive	0.116446
PASCFW	TARGET-20-PASCFW-09A-01R	Censored	2205	2205	Alive	0.00882712
PASCGR	TARGET-20-PASCGR-03A-02R	Relapse	702	255	Dead	0.201945
PASDGX	TARGET-20-PASDGX-09A-02R	Censored	1771	1771	Alive	0.0345992
PASECW	TARGET-20-PASECW-09A-04R	Relapse	330	259	Dead	0.187612
PASEFD	TARGET-20-PASEFD-09A-01R	Relapse	511	272	Dead	0.269665
PASEGC	TARGET-20-PASEGC-09A-01R	Censored	2013	2013	Alive	0.180025
PASFEW	TARGET-20-PASFEW-09A-05R	Relapse	313	216	Dead	0.158284
PASFJB	TARGET-20-PASFJB-03A-01R	Relapse	595	296	Dead	0.165343
PASFLM	TARGET-20-PASFLM-09A-01R	Relapse	2034	771	Alive	0.0522494
PASFNP	TARGET-20-PASFNP-09A-02R	Censored	2206	2206	Alive	0.0778919
PASGGK	TARGET-20-PASGGK-03A-01R	Relapse	2025	777	Alive	0.17215
PASGMZ	TARGET-20-PASGMZ-09A-01R	Relapse	789	267	Dead	0.0607777
PASGWH	TARGET-20-PASGWH-09A-04R	Relapse	1214	409	Dead	0.0861062
PASHBI	TARGET-20-PASHBI-09A-01R	Censored	1335	1335	Alive	0.0556677
PASHWN	TARGET-20-PASHWN-09A-01R	Relapse	373	243	Dead	0.116116
PASHYZ	TARGET-20-PASHYZ-09A-03R	Relapse	433	300	Dead	-1.46494e-18
PASIBG	TARGET-20-PASIBG-09A-01R	Relapse	1094	287	Dead	0.118858
PASIEJ	TARGET-20-PASIEJ-09A-01R	Relapse	1118	419	Dead	0.0673297
PASIZX	TARGET-20-PASIZX-09A-01R	Censored	2024	2024	Alive	0.132131
PASJEJ	TARGET-20-PASJEJ-09A-02R	Censored	1980	1980	Alive	0.0480411
PASJTM	TARGET-20-PASJTM-09A-01R	Censored	1953	1953	Alive	0.183629
PASKGH	TARGET-20-PASKGH-09A-01R	Relapse	478	308	Alive	0.0821787
PASLDL	TARGET-20-PASLDL-09A-02R	Censored	2035	2035	Alive	0.0312787
PASLSD	TARGET-20-PASLSD-03A-01R	Relapse	2126	251	Alive	0.167244
PASLTF	TARGET-20-PASLTF-09A-02R	Censored	1891	1891	Alive	0.0214973
PASLYX	TARGET-20-PASLYX-09A-02R	Relapse	334	199	Dead	0.0015412
PASMGW	TARGET-20-PASMGW-09A-01R	Relapse	286	237	Dead	0.108849
PASMHY	TARGET-20-PASMHY-03A-03R	Relapse	592	570	Dead	0.102378
PASNIY	TARGET-20-PASNIY-09A-02R	Censored	1962	1962	Alive	0.155387
PASPFE	TARGET-20-PASPFE-09A-01R	Relapse	2093	386	Alive	0.0542367
PASPGA	TARGET-20-PASPGA-09A-02R	Relapse	1729	1093	Dead	0.0625877
PASPKE	TARGET-20-PASPKE-09A-04R	Censored	2026	2026	Alive	0.0544318
PASPLU	TARGET-20-PASPLU-09A-02R	Induction Failure	351	86	Dead	0.0846851
PASPSV	TARGET-20-PASPSV-09A-02R	Censored	1880	1880	Alive	0.0484272
PASPTM	TARGET-20-PASPTM-09A-03R	Censored	1900	1900	Alive	0.103941
PASPTW	TARGET-20-PASPTW-09A-02R	Censored	2062	2062	Alive	0.093393
PASPWZ	TARGET-20-PASPWZ-03A-01R	Relapse	175	113	Dead	0.236292
PASREH	TARGET-20-PASREH-09A-02R	Censored	1883	1883	Alive	0.0671491
PASRRB	TARGET-20-PASRRB-03A-01R	Censored	1842	1842	Alive	0.0345203
PASRTP	TARGET-20-PASRTP-09A-01R	Relapse	2047	234	Alive	0.0873546
PASSSI	TARGET-20-PASSSI-09A-02R	Relapse	712	462	Dead	0.00327732
PASSWG	TARGET-20-PASSWG-03A-01R	Relapse	220	88	Dead	0.128353
PASTPU	TARGET-20-PASTPU-09A-01R	Censored	1972	1972	Alive	0.116056
PASTTW	TARGET-20-PASTTW-09A-01R	Relapse	600	475	Dead	0.127782
PASTUH	TARGET-20-PASTUH-03A-01R	Relapse	166	118	Dead	0.132324
PASUHK	TARGET-20-PASUHK-09A-01R	Relapse	245	220	Dead	0.144902
PASVVS	TARGET-20-PASVVS-09A-03R	Relapse	1968	519	Alive	0.0815717
PASVYA	TARGET-20-PASVYA-09A-01R	Relapse	630	291	Dead	0.0152598
PASVYL	TARGET-20-PASVYL-09A-01R	Relapse	286	206	Dead	0.0156071
PASWAJ	TARGET-20-PASWAJ-09A-04R	Relapse	1712	422	Alive	1.16509e-18
PASWAT	TARGET-20-PASWAT-09A-01R	Relapse	342	286	Dead	0.101118
PASWLN	TARGET-20-PASWLN-09A-01R	Relapse	614	513	Dead	0.108663
PASWPD	TARGET-20-PASWPD-09A-02R	Relapse	689	357	Dead	0.0490056
PASWPT	TARGET-20-PASWPT-09A-01R	Relapse	518	395	Dead	0.0889358
PASWTY	TARGET-20-PASWTY-09A-01R	Relapse	1713	345	Alive	0.193814
PASXVC	TARGET-20-PASXVC-09A-01R	Relapse	518	461	Dead	0.074236
PASXYG	TARGET-20-PASXYG-09A-05R	Relapse	570	250	Dead	0.0677307
PASYJI	TARGET-20-PASYJI-09A-03R	Relapse	1780	289	Alive	4.59605e-22
PASZLJ	TARGET-20-PASZLJ-09A-01R	Relapse	289	127	Dead	0.0787928
PATAST	TARGET-20-PATAST-09A-01R	Relapse	1146	289	Dead	0.0185924
PATBFL	TARGET-20-PATBFL-09A-01R	Relapse	1675	128	Alive	0.0834922
PATDHA	TARGET-20-PATDHA-09A-01R	Relapse	403	194	Dead	-1.12845e-18
PATDNN	TARGET-20-PATDNN-09A-03R	Relapse	194	102	Dead	1.96125e-17
PATELT	TARGET-20-PATELT-03A-05R	Censored	1652	1652	Alive	0.100882
PATFDF	TARGET-20-PATFDF-09A-01R	Relapse	854	382	Dead	0.270141
PATGAN	TARGET-20-PATGAN-03A-01R	Relapse	195	91	Dead	0.0655437
PATIAK	TARGET-20-PATIAK-09A-01R	Relapse	1464	277	Alive	0.0576721
PATJHJ	TARGET-20-PATJHJ-09A-01R	Relapse	607	252	Dead	0.0581714

## Sheet: NB
Patient	TARGET.USI	First.Event	Overall.Survival.Time.in.Days	Event.Free.Survival.Time.in.Days	Vital.Status	NB_s1	NB_s2
NB0	target-30-paifxv	event	1114	630	dead	0.148133	3.36735e-18
NB1	target-30-paipgu	death	436	436	dead	0.0356967	0.0175065
NB10	target-30-palcbw	censored	4565	4565	alive	-8.71549e-20	0.00169533
NB100	target-30-pasega	progression	809	469	dead	0.0235057	0.0753526
NB101	target-30-pasfgg	death	700	700	dead	0.00206731	0.0775155
NB102	target-30-pasfic	censored	2152	2152	alive	3.53959e-18	0.00394169
NB103	target-30-pasgap	progression	1543	1285	dead	0.02703	7.67132e-19
NB104	target-30-pasgap_02	nd	nd	nd	nd	0.0255611	0.00262319
NB105	target-30-pasgut	censored	401	401	alive	0.0846343	0.0400441
NB106	target-30-pashfa	progression	333	201	dead	0.0355219	0.000361647
NB107	target-30-pasjzc	relapse	2083	367	alive	-4.1257e-20	-7.57092e-20
NB108	target-30-pasmdm	censored	1324	1324	alive	-5.60082e-20	0.0288111
NB109	target-30-pasmjg	progression	1544	1162	dead	0.0430372	0.000771093
NB11	target-30-paletp	death	251	251	dead	0.15487	-5.00342e-19
NB110	target-30-pasmnt	progression	1696	233	dead	0.0805596	0.0645234
NB111	target-30-pasnef	censored	2213	2213	alive	0.0752095	0.251906
NB112	target-30-pasnml	censored	2185	2185	alive	0.0165743	0.384669
NB113	target-30-pasnpg	event	2274	302	alive	0.00022291	0.0141383
NB114	target-30-pasnpg_02	nd	nd	nd	nd	2.50342e-19	-1.28935e-18
NB115	target-30-pasnzu	relapse	1692	954	dead	0.01368	3.47862e-05
NB116	target-30-paspbz	censored	2347	2347	alive	-1.08767e-18	0.0818171
NB117	target-30-pasper	progression	2087	638	alive	0.00341926	0.0654722
NB118	target-30-pasrfs	relapse	2075	1675	alive	0.0153687	0.000197383
NB119	target-30-passrn	censored	2227	2227	alive	-8.34228e-20	-6.00832e-19
NB12	target-30-palevg	censored	4948	4948	alive	0.00905639	3.40508e-18
NB120	target-30-passrs	relapse	1319	861	dead	0.0168867	0.0645971
NB121	target-30-passww	censored	2095	2095	alive	-1.19958e-19	0.159793
NB122	target-30-pastcn	relapse	1033	870	dead	0.0741332	0.044844
NB123	target-30-pastkc	censored	1952	1952	alive	0.00801314	0.00922425
NB124	target-30-pasucb	censored	1976	1976	alive	0.0228793	0.0542609
NB125	target-30-pasuml	event	20	12	dead	1.74635e-18	0.000200882
NB126	target-30-pasuyg	relapse	2193	505	alive	0.133321	0.180079
NB127	target-30-pasvru	event	440	254	dead	0.0311959	0.0593948
NB128	target-30-paswfb	death	87	87	dead	0.000283794	0.0431034
NB129	target-30-paswij	censored	1940	1940	alive	0.00227204	-6.35193e-20
NB13	target-30-paliin	relapse	1395	684	dead	1.60526e-05	0.205332
NB130	target-30-paswvy	censored	1918	1918	alive	0.112755	0.158006
NB131	target-30-paswyr	censored	1893	1893	alive	7.20997e-19	2.36389e-18
NB132	target-30-pasxgp	censored	1898	1898	alive	0.0670676	0.28996
NB133	target-30-pasxhe	censored	2098	2098	alive	0.108328	0.0564318
NB134	target-30-pasxie	censored	2123	2123	alive	0.00399211	0.0447736
NB135	target-30-pasxrg	censored	1749	1749	alive	0.061807	0.0968777
NB136	target-30-pasxrj	progression	1837	266	alive	4.8319e-18	0.0227542
NB137	target-30-pasypx	progression	2215	296	alive	0.151041	0.161592
NB138	target-30-paszke	death	8	8	dead	-2.50786e-18	0.0098097
NB139	target-30-paszpi	progression	1014	453	dead	0.00423498	0.00646149
NB14	target-30-palkuc	censored	4399	4399	alive	-3.84838e-18	-7.23836e-20
NB140	target-30-patayj	censored	1744	1744	alive	-1.10204e-18	0.180885
NB141	target-30-patbmm	relapse	768	709	alive	0.018239	0.0499476
NB142	target-30-patcfl	censored	2125	2125	alive	0.17788	0.000296126
NB143	target-30-patdwn	censored	278	278	alive	-4.1188e-18	0.0320037
NB144	target-30-patdxc	event	916	444	dead	0.0183077	0.0541156
NB145	target-30-patdxg	censored	2052	2052	alive	0.018811	0.0151715
NB146	target-30-patekg	censored	1988	1988	alive	0.0267964	-1.82747e-18
NB147	target-30-patepf	death	304	304	dead	0.0642959	0.234577
NB148	target-30-patesi	relapse	958	622	dead	0.0253994	0.0547778
NB149	target-30-patfcy	death	787	787	dead	1.40705e-18	0.0401281
NB15	target-30-palnvp	censored	4665	4665	alive	7.1382e-19	-1.85231e-17
NB150	target-30-patfxv	progression	296	236	dead	0.00989699	0.00961384
NB151	target-30-patgju	censored	1219	1219	alive	6.1588e-19	0.00974555
NB152	target-30-patglu	relapse	1330	715	dead	0.107705	0.190203
NB153	target-30-pathkb	censored	1998	1998	alive	7.19249e-18	0.120323
NB154	target-30-pathvk	progression	1807	171	alive	0.0417723	0.158341
NB155	target-30-patinj	relapse	822	736	dead	0.0142909	0.139429
NB156	target-30-patnkp_02	nd	nd	nd	nd	0.0177473	0.0716339
NB157	target-30-patyil	relapse	481	239	dead	0.0239852	0.110498
NB158	target-30-patyil_02	nd	nd	nd	nd	0.0231278	0.116397
NB159	target-30-pauddk	event	1528	344	alive	-6.61272e-19	0.0425346
NB16	target-30-palteg	relapse	551	523	dead	0.0562273	0.0275581
NB160	target-30-pauddk_02	nd	nd	nd	nd	-1.79266e-18	0.0708439
NB17	target-30-paluys	relapse	1284	693	dead	0.0459252	0.0885951
NB18	target-30-palvkk	event	1033	217	dead	0.0132497	6.5747e-18
NB19	target-30-palwvj	relapse	803	417	dead	0.0828522	0.1125
NB2	target-30-paisns	event	421	410	dead	0.0398185	0.281588
NB20	target-30-palxtb	censored	4621	4621	alive	2.21043e-18	0.0541404
NB21	target-30-palzzv	event	1934	1494	alive	0.00122741	0.00274982
NB22	target-30-pambmj	relapse	491	449	dead	0.000271102	0.00629797
NB23	target-30-pamezh	death	330	330	dead	9.9084e-05	0.0100369
NB24	target-30-pammxf	relapse	197	140	dead	0.0319508	0.0580645
NB25	target-30-pamnlh	relapse	837	361	dead	0.0690285	0.269358
NB26	target-30-pamvra	death	2433	2433	dead	0.0979747	0.403157
NB27	target-30-pamyce	relapse	995	392	dead	1.52142e-19	0.0662143
NB28	target-30-pamzgt	relapse	3823	603	alive	0.0118282	0.000648097
NB29	target-30-pamzmg	relapse	763	533	dead	0.0616099	0.0159899
NB3	target-30-paitci	event	324	232	dead	0.0842771	0.0642714
NB30	target-30-panbjh	progression	920	168	dead	0.0564588	0.0820887
NB31	target-30-panbmj	relapse	3776	577	dead	0.200984	0.0180646
NB32	target-30-panbsp	relapse	659	470	dead	0.0278332	0.157158
NB33	target-30-pangxk	event	3792	1855	alive	0.0460395	0.0150103
NB34	target-30-panjlh	death	500	500	dead	3.69841e-19	0.000135737
NB35	target-30-pankfe	censored	402	402	alive	0.01274	-5.22598e-19
NB36	target-30-panlet	relapse	1212	830	dead	0.0731888	9.17013e-18
NB37	target-30-pannms	censored	3509	3509	alive	0.0544521	0.0920619
NB38	target-30-panrhj	relapse	416	363	dead	1.90122e-18	0.0355662
NB39	target-30-panrrw	relapse	2178	408	alive	-9.58385e-19	0.0111797
NB4	target-30-paiteg	event	812	692	dead	-5.9932e-19	-5.698e-18
NB40	target-30-panrvj	censored	3722	3722	alive	-6.92405e-19	0.00122822
NB41	target-30-pansbn	relapse	836	505	dead	0.00923117	1.18778e-18
NB42	target-30-panuif	censored	3726	3726	alive	-2.10172e-21	0.00169128
NB43	target-30-panukv	relapse	404	356	dead	0.000101714	0.00952587
NB44	target-30-panwrr	progression	345	267	dead	0.012328	0.0134525
NB45	target-30-panxjl	censored	431	431	alive	0.0233164	2.28639e-18
NB46	target-30-panygr	progression	283	281	dead	0.0391371	0.146116
NB47	target-30-panzpv	relapse	1261	1013	dead	0.0135537	7.4938e-18
NB48	target-30-panzrv	censored	3434	3434	alive	-4.97248e-19	0.206903
NB49	target-30-panzvu	death	934	934	dead	2.9978e-19	0.0318884
NB5	target-30-paivhe	event	1605	672	dead	0.0137654	6.63062e-05
NB50	target-30-papbgh	relapse	723	470	dead	0.0107985	0.173479
NB51	target-30-papbje	censored	3467	3467	alive	0.00912704	2.26685e-06
NB52	target-30-papbzi	progression	430	172	dead	9.71704e-19	0.0699368
NB53	target-30-papcts	relapse	2636	2236	dead	0.000706726	0.00303997
NB54	target-30-papeav	censored	3462	3462	alive	0.000772858	-4.2954e-18
NB55	target-30-papefe	progression	150	138	dead	5.62287e-19	0.0422638
NB56	target-30-paphpe	relapse	470	453	dead	0.0347074	0.059621
NB57	target-30-papicy	censored	205	205	alive	2.22675e-18	0.0677975
NB58	target-30-papkwn	relapse	465	260	dead	0.0276565	0.0564275
NB59	target-30-papkxs	relapse	2384	978	dead	0.0494804	0.105365
NB6	target-30-paixif	censored	2228	2228	alive	0.0331082	0.0257199
NB60	target-30-paplsd	relapse	1383	583	dead	0.0294825	0.0495385
NB61	target-30-paptan	censored	2054	2054	alive	0.02168	0.000428702
NB62	target-30-paptcr	event	456	394	dead	0.0194911	-4.82677e-19
NB63	target-30-paptdh	second_malignant_neoplasm	3264	193	alive	1.75789e-19	0.00935127
NB64	target-30-paptfz	relapse	779	516	dead	0.000265387	6.51522e-19
NB65	target-30-paptlv	relapse	575	366	dead	0.0136564	0.0241402
NB66	target-30-papuar	censored	3065	3065	alive	0.0265034	0.152231
NB67	target-30-papueb	censored	2772	2772	alive	0.248803	0.112874
NB68	target-30-papunh	censored	2958	2958	alive	0.0131067	0.000554001
NB69	target-30-papuwy	relapse	1102	765	dead	0.000601038	0.0617262
NB7	target-30-pakyzs	progression	3587	238	alive	0.000165176	0.000277434
NB70	target-30-papveb	relapse	1211	263	dead	0.0635577	0.154947
NB71	target-30-papvfd	death	1765	1765	dead	0.0464001	0.303991
NB72	target-30-papvrn	censored	2889	2889	alive	0.0815003	1.32349e-18
NB73	target-30-papvxs	death	224	224	dead	0.120226	0.142761
NB74	target-30-papzyp	censored	2386	2386	alive	0.0195097	0.0717464
NB75	target-30-papzyz	censored	1209	1209	alive	0.0192286	0.00426945
NB76	target-30-paracm	censored	2994	2994	alive	0.0131903	-1.1467e-18
NB77	target-30-paracs	censored	1328	1328	alive	0.325199	9.55368e-18
NB78	target-30-paramt	death	493	493	dead	0.019677	0.151562
NB79	target-30-parbaj	relapse	3122	302	alive	3.46458e-18	0.00785851
NB8	target-30-pakzrh	censored	3341	3341	alive	1.75905e-18	0.0238257
NB80	target-30-parbaj_02	nd	nd	nd	nd	2.11987e-18	1.0175e-19
NB81	target-30-parbgp	relapse	2039	1524	dead	0.0194919	0.309146
NB82	target-30-pardck	censored	2991	2991	alive	0.00872901	3.609e-18
NB83	target-30-pardiw	censored	2829	2829	alive	5.15271e-18	0.0584018
NB84	target-30-parfre	censored	2451	2451	alive	0.0142318	0.078744
NB85	target-30-parfwb	relapse	1836	1105	dead	0.0728885	0.128875
NB86	target-30-pargkk	progression	1321	1075	dead	0.0107966	0.017682
NB87	target-30-parham	progression	2466	38	dead	0.000134901	-1.17704e-18
NB88	target-30-parham_02	nd	nd	nd	nd	4.41814e-18	1.90072e-17
NB89	target-30-parjvp	censored	2064	2064	alive	2.69929e-18	0.271572
NB9	target-30-palbfw	relapse	1073	611	dead	-2.01918e-18	0.0154476
NB90	target-30-parkgj	relapse	1636	841	dead	0.0681198	0.0451089
NB91	target-30-parnnc	relapse	2611	735	alive	5.52956e-18	0.0580044
NB92	target-30-parsbi	relapse	1743	1377	dead	1.5961e-19	0.0683547
NB93	target-30-parvlk	event	875	428	dead	0.0128598	2.5649e-18
NB94	target-30-parynk	censored	2351	2351	alive	0.295759	0.0823989
NB95	target-30-parzcj	censored	2435	2435	alive	1.10939e-18	-1.85279e-18
NB96	target-30-parzha	censored	2489	2489	alive	-4.38313e-19	0.278961
NB97	target-30-parzip	relapse	2511	632	alive	-1.11881e-18	0.00377153
NB98	target-30-pascfc	censored	2522	2522	alive	9.73151e-18	0.357006
NB99	target-30-pasctr	censored	2325	2325	alive	0.0133224	0.200983
